# Supplementary material for: ﻿New species and records of ascomycetes on cypress in Beijing, China
Source: MycoKeys. 2025 Oct 16;123:271–317. doi: 10.3897/mycokeys.123.165848 (PMC12550508; doi:10.3897/mycokeys.123.165848)
Supplement: XML Treatment for Spegazzinia juniperi [file mycokeys.123.165848-treatment1.xml]

<!DOCTYPE tp:taxon-treatment
  PUBLIC "-//TaxonX//DTD Taxonomic Treatment Publishing DTD v0 20100105//EN" "tax-treatment-NSO.dtd">
<tp:taxon-treatment xmlns:tp="http://www.plazi.org/taxpub"><tp:treatment-meta><kwd-group><label>Taxon classification</label><kwd>
                    <named-content content-type="kingdom">Fungi</named-content>
                  </kwd><kwd>
                    <named-content content-type="order">Pleosporales</named-content>
                  </kwd><kwd>
                    <named-content content-type="family">Didymosphaeriaceae</named-content>
                  </kwd></kwd-group><mixed-citation publication-type="journal"><person-group><name><surname>Bi</surname><given-names>Zixian</given-names></name><name><surname>Wu</surname><given-names>Yingying</given-names></name><name><surname>Li</surname><given-names>Shuji</given-names></name><name><surname>Tian</surname><given-names>Chengming</given-names></name></person-group><article-title>﻿New species and records of ascomycetes on cypress in Beijing, China</article-title><source>MycoKeys</source><day>16</day><month>10</month><year>2025</year><volume>123</volume><fpage>271</fpage><lpage>317</lpage><pub-id pub-id-type="doi">10.3897/mycokeys.123.165848</pub-id></mixed-citation></tp:treatment-meta><tp:nomenclature><label>﻿</label><tp:taxon-name><object-id xmlns:xlink="http://www.w3.org/1999/xlink" content-type="arpha" xlink:type="simple">947525D1-C05A-5E79-9F1A-1D02ED1CB410</object-id>
                  <tp:taxon-name-part taxon-name-part-type="genus" reg="Spegazzinia">Spegazzinia</tp:taxon-name-part>
                  <tp:taxon-name-part taxon-name-part-type="species" reg="juniperi">juniperi</tp:taxon-name-part>
                  <object-id xmlns:xlink="http://www.w3.org/1999/xlink" content-type="mycobank" xlink:type="simple">859530</object-id>
                </tp:taxon-name><tp:taxon-authority>Z.X. Bi &amp; C.M. Tian</tp:taxon-authority><tp:taxon-status xmlns:xlink="http://www.w3.org/1999/xlink" xlink:type="simple">sp. nov.</tp:taxon-status><xref ref-type="fig" rid="F8">Fig. 8</xref></tp:nomenclature><tp:treatment-sec sec-type="etymology" id="SECID0EGHBG"><title>Etymology.</title><p>Named after the host genus, <italic><tp:taxon-name><tp:taxon-name-part taxon-name-part-type="genus" reg="Juniperus">Juniperus</tp:taxon-name-part></tp:taxon-name></italic>.</p></tp:treatment-sec><tp:treatment-sec sec-type="material" id="SECID0ETHBG"><title>Specimens examined.</title><p>China • Beijing City, Changping District, Dingling, Ming Tombs Scenic Area, <named-content xmlns:xlink="http://www.w3.org/1999/xlink" content-type="dwc:verbatimCoordinates" xlink:type="simple"><named-content content-type="geo-json" specific-use="{&#34;type&#34;:&#34;Point&#34;,&#34;coordinates&#34;:[116.241944,40.291111]}" id="NCID0E3HBG" xlink:type="simple">40°17'28"N, 116°14'31"E</named-content></named-content>, on the healthy cones of <italic><tp:taxon-name><tp:taxon-name-part taxon-name-part-type="genus" reg="Juniperus">Juniperus</tp:taxon-name-part> <tp:taxon-name-part taxon-name-part-type="species" reg="chinensis">chinensis</tp:taxon-name-part></tp:taxon-name></italic>, 31 March 2025, Z.X. Bi, holotype <named-content xmlns:xlink="http://www.w3.org/1999/xlink" content-type="dwc:institutional_code" xlink:title="Museum of Beijing Forestry University" xlink:href="http://grbio.org/institution/beijing-forestry-university" xlink:type="simple">BJFC</named-content>-S2582, ex-type cultures <abbrev xmlns:xlink="http://www.w3.org/1999/xlink" content-type="institution" xlink:title="China Forestry Culture Collection Center" id="ABBRID0ERIBG" xlink:type="simple">CFCC</abbrev> 72647.</p></tp:treatment-sec><tp:treatment-sec sec-type="description" id="SECID0EWIBG"><title>Description.</title><p>Isolated from healthy cones of <italic><tp:taxon-name><tp:taxon-name-part taxon-name-part-type="genus" reg="Juniperus">Juniperus</tp:taxon-name-part> <tp:taxon-name-part taxon-name-part-type="species" reg="chinensis">chinensis</tp:taxon-name-part></tp:taxon-name></italic>. <bold>Sexual morph</bold>: Not observed. <bold>Asexual morph</bold>: Hyphomycetous. On <abbrev xmlns:xlink="http://www.w3.org/1999/xlink" xlink:title="potato dextrose agar plates" id="ABBRID0ELJBG" xlink:type="simple">PDA</abbrev> medium, sporulation began after approximately 3 weeks of cultivation. <bold><italic>Hyphae</italic></bold> were initially colorless and transparent, turning brown at maturity, branched, septate, thick-walled, and smooth, 1.2–8.2 µm in diam. <bold><italic>Sporodochia</italic></bold> were dark brown to black, granular, dense, slightly moist, and 150–430 µm in diam. <bold><italic>Conidiophore mother cells</italic></bold> were subcylindrical, thin-walled, smooth, initially colorless and transparent, later pale brown, 4.3–9.9 × 2.5–5.2 (x̄ = 6.6 × 4.1 µm; n = 25) µm. <bold><italic>Conidiophores</italic></bold> have two types of morphology, <bold><italic>Conidiophores of α conidia</italic></bold> are upright or curved, light brown or dark brown, unbranched, 13.0–78.6 × 1.4–3.5 µm (x̄ = 42.3 × 2.3 µm; n = 30). <bold><italic>Conidiophores of β conidia</italic></bold> are colorless and transparent at the initial stage and turn light brown to dark brown after maturity, 18.4–75.5 × 1.3–3.2 µm (x̄ = 43.7 × 2.4 µm; n = 30). The <bold><italic>conidia</italic></bold> have two forms:<bold><italic>α conidia</italic></bold> 18.2–28.3 × 15.8–24.3 µm (x̄ = 22.6 × 19.9 µm; n = 50), stellate, 4-celled, brown to dark brown, each cell globose to subglobose, some cells exhibit verrucose (wart-like) ornamentation and spinose projections (spines) in brown to dark brown, with spine lengths 1.8–7.6 µm, septa distinctly constricted. <bold><italic>β Conidia</italic></bold> 14.3–18.6 × 13.4–17.8 µm (x̄ = 16.5 × 15.6 µm; n = 50), trifoliate (clover-shaped), discoid, 4-celled, each cell slightly subtriangular, lacking spinose projections but with a finely roughened surface, initially hyaline and transparent, maturing to pale brown or dark brown, septa arranged in a near-cruciate (cross-like) pattern, with lighter pigmentation adjacent to septa and distinct constrictions at septal junctions.</p><fig id="F8" position="float" orientation="portrait"><object-id xmlns:xlink="http://www.w3.org/1999/xlink" content-type="doi" xlink:type="simple">10.3897/mycokeys.123.165848.figure8</object-id><object-id xmlns:xlink="http://www.w3.org/1999/xlink" content-type="arpha" xlink:type="simple">9E900B89-215D-5B06-ABDE-A261CAFA1BAC</object-id><label>Figure 8.</label><caption><p><italic><tp:taxon-name><tp:taxon-name-part taxon-name-part-type="genus" reg="Spegazzinia">Spegazzinia</tp:taxon-name-part> <tp:taxon-name-part taxon-name-part-type="species" reg="juniperi">juniperi</tp:taxon-name-part></tp:taxon-name></italic> (<abbrev xmlns:xlink="http://www.w3.org/1999/xlink" content-type="institution" xlink:title="China Forestry Culture Collection Center" id="ABBRID0E4KBG" xlink:type="simple">CFCC</abbrev> 72647). A. Healthy cones of the host plant <italic><tp:taxon-name><tp:taxon-name-part taxon-name-part-type="genus" reg="Juniperus">Juniperus</tp:taxon-name-part> <tp:taxon-name-part taxon-name-part-type="species" reg="chinensis">chinensis</tp:taxon-name-part></tp:taxon-name></italic>; B, C. Colony surface and reverse on <abbrev xmlns:xlink="http://www.w3.org/1999/xlink" xlink:title="potato dextrose agar plates" id="ABBRID0ENLBG" xlink:type="simple">PDA</abbrev>; D, E. Sporodochia on <abbrev xmlns:xlink="http://www.w3.org/1999/xlink" xlink:title="potato dextrose agar plates" id="ABBRID0ERLBG" xlink:type="simple">PDA</abbrev>; F–I. <italic>α</italic> conidia and <italic>α</italic> conidiophores; J–L. <italic>β</italic> conidia and <italic>β</italic> conidiophores; M–P. Conidiophore mother cells. Scale bars: 200 µm (D, E); 10 µm (F–P).</p></caption><graphic xmlns:xlink="http://www.w3.org/1999/xlink" xlink:href="mycokeys-123-271-g008.jpg" position="float" orientation="portrait" xlink:type="simple" id="oo_1441397.jpg"><uri content-type="original_file" xlink:type="simple">https://binary.pensoft.net/fig/1441397</uri></graphic></fig></tp:treatment-sec><tp:treatment-sec sec-type="description" id="SECID0ECMBG"><title>Culture characteristics.</title><p>Cultured on <abbrev xmlns:xlink="http://www.w3.org/1999/xlink" xlink:title="potato dextrose agar plates" id="ABBRID0EIMBG" xlink:type="simple">PDA</abbrev> at 25 °C under dark conditions for approximately 10 days, the colony diameter reaches about 60 mm. The initial colony appears grayish-white, exhibits radial growth, and adheres to the medium with a felt-like texture, displaying denser hyphae near the central region. By day 14, the colony develops concentric rings, the center becomes dark brownish-black, while the margin fades to light grayish-brown, with a regular edge. On the reverse side, the central area is black, transitioning outward to light brownish-black, and finally to light grayish-brown at the outermost edge. After 20 days, dark brown irregularly shaped sporodochia form in both the central and marginal areas of the colony.</p></tp:treatment-sec><tp:treatment-sec sec-type="notes" id="SECID0EMMBG"><title>Notes.</title><p>Phylogenetic analysis based on <abbrev xmlns:xlink="http://www.w3.org/1999/xlink" xlink:title="internal transcribed spacer region rDNA" id="ABBRID0ESMBG" xlink:type="simple">ITS</abbrev>, <abbrev xmlns:xlink="http://www.w3.org/1999/xlink" xlink:title="large subunit ribosomal RNA" id="ABBRID0EWMBG" xlink:type="simple">LSU</abbrev>, SSU, and <italic><abbrev xmlns:xlink="http://www.w3.org/1999/xlink" xlink:title="translation elongation factor 1-alpha" id="ABBRID0E2MBG" xlink:type="simple">tef1</abbrev>-α</italic> indicates that strains <abbrev xmlns:xlink="http://www.w3.org/1999/xlink" content-type="institution" xlink:title="China Forestry Culture Collection Center" id="ABBRID0EANBG" xlink:type="simple">CFCC</abbrev> 72647 (ex-type strain) and <abbrev xmlns:xlink="http://www.w3.org/1999/xlink" content-type="institution" xlink:title="China Forestry Culture Collection Center" id="ABBRID0EFNBG" xlink:type="simple">CFCC</abbrev> 72641 separated from other known strains and formed a distinct clade with strong support values of 99/1 (<abbrev xmlns:xlink="http://www.w3.org/1999/xlink" xlink:title="Maximum Likelihood" id="ABBRID0EKNBG" xlink:type="simple">ML</abbrev>/<abbrev xmlns:xlink="http://www.w3.org/1999/xlink" xlink:title="Bayesian inference" id="ABBRID0EONBG" xlink:type="simple">BI</abbrev>) (Fig. <xref ref-type="fig" rid="F3">3</xref>). This clade is clearly separated as a sister group to <italic><tp:taxon-name><tp:taxon-name-part taxon-name-part-type="genus" reg="Spegazzinia">Spegazzinia</tp:taxon-name-part> <tp:taxon-name-part taxon-name-part-type="species" reg="tessarthra">tessarthra</tp:taxon-name-part></tp:taxon-name></italic> (support values <abbrev xmlns:xlink="http://www.w3.org/1999/xlink" xlink:title="Maximum Likelihood" id="ABBRID0EBOBG" xlink:type="simple">ML</abbrev>/<abbrev xmlns:xlink="http://www.w3.org/1999/xlink" xlink:title="Bayesian inference" id="ABBRID0EFOBG" xlink:type="simple">BI</abbrev> = 95/0.99) and shows close phylogenetic affinity to <italic><tp:taxon-name><tp:taxon-name-part taxon-name-part-type="genus" reg="Spegazzinia">S.</tp:taxon-name-part> <tp:taxon-name-part taxon-name-part-type="species" reg="radermacherae">radermacherae</tp:taxon-name-part></tp:taxon-name></italic> (Fig. <xref ref-type="fig" rid="F3">3</xref>). Morphologically, <italic><tp:taxon-name><tp:taxon-name-part taxon-name-part-type="genus" reg="Spegazzinia">S.</tp:taxon-name-part> <tp:taxon-name-part taxon-name-part-type="species" reg="juniperi">juniperi</tp:taxon-name-part></tp:taxon-name></italic> differs from <italic><tp:taxon-name><tp:taxon-name-part taxon-name-part-type="genus" reg="Spegazzinia">S.</tp:taxon-name-part> <tp:taxon-name-part taxon-name-part-type="species" reg="tessarthra">tessarthra</tp:taxon-name-part></tp:taxon-name></italic> and <italic><tp:taxon-name><tp:taxon-name-part taxon-name-part-type="genus" reg="Spegazzinia">S.</tp:taxon-name-part> <tp:taxon-name-part taxon-name-part-type="species" reg="radermacherae">radermacherae</tp:taxon-name-part></tp:taxon-name></italic> in having granular, slightly moist sporodochia. The <italic>α</italic>-conidia of <italic><tp:taxon-name><tp:taxon-name-part taxon-name-part-type="genus" reg="Spegazzinia">S.</tp:taxon-name-part> <tp:taxon-name-part taxon-name-part-type="species" reg="juniperi">juniperi</tp:taxon-name-part></tp:taxon-name></italic> are larger than those of <italic><tp:taxon-name><tp:taxon-name-part taxon-name-part-type="genus" reg="Spegazzinia">S.</tp:taxon-name-part> <tp:taxon-name-part taxon-name-part-type="species" reg="tessarthra">tessarthra</tp:taxon-name-part></tp:taxon-name></italic> (18.2–28.3 × 15.8–24.3 µm vs. 15–20 × 14–18 µm), and its <italic>β</italic>-conidia are broader (13.4–17.8 µm vs. 8–12 µm) (<xref ref-type="bibr" rid="B87">Tennakoon et al. 2022</xref>). Compared to <italic><tp:taxon-name><tp:taxon-name-part taxon-name-part-type="genus" reg="Spegazzinia">S.</tp:taxon-name-part> <tp:taxon-name-part taxon-name-part-type="species" reg="radermacherae">radermacherae</tp:taxon-name-part></tp:taxon-name></italic>, <italic><tp:taxon-name><tp:taxon-name-part taxon-name-part-type="genus" reg="Spegazzinia">S.</tp:taxon-name-part> <tp:taxon-name-part taxon-name-part-type="species" reg="juniperi">juniperi</tp:taxon-name-part></tp:taxon-name></italic> exhibits larger <italic>α</italic>-conidia (18.2–28.3 × 15.8–24.3 µm vs. 18–22 × 17.5–20 µm), broader <italic>β</italic>-conidia (13.4–17.8 µm vs. 8–10 µm), and longer spines (1.8–7.6 µm vs. 2–3 µm) (<xref ref-type="bibr" rid="B32">Jayasiri et al. 2019</xref>). Furthermore, this species could be differentiated from <italic><tp:taxon-name><tp:taxon-name-part taxon-name-part-type="genus" reg="Spegazzinia">S.</tp:taxon-name-part> <tp:taxon-name-part taxon-name-part-type="species" reg="tessarthra">tessarthra</tp:taxon-name-part></tp:taxon-name></italic> (SH 287) at the <abbrev xmlns:xlink="http://www.w3.org/1999/xlink" xlink:title="internal transcribed spacer region rDNA" id="ABBRID0EASBG" xlink:type="simple">ITS</abbrev>, <abbrev xmlns:xlink="http://www.w3.org/1999/xlink" xlink:title="large subunit ribosomal RNA" id="ABBRID0EESBG" xlink:type="simple">LSU</abbrev>, SSU, and <italic><abbrev xmlns:xlink="http://www.w3.org/1999/xlink" xlink:title="translation elongation factor 1-alpha" id="ABBRID0EJSBG" xlink:type="simple">tef1</abbrev>-α</italic> loci with nucleotide differences of 2/355 bp in <abbrev xmlns:xlink="http://www.w3.org/1999/xlink" xlink:title="internal transcribed spacer region rDNA" id="ABBRID0EOSBG" xlink:type="simple">ITS</abbrev>, 7/890 bp in <abbrev xmlns:xlink="http://www.w3.org/1999/xlink" xlink:title="large subunit ribosomal RNA" id="ABBRID0ESSBG" xlink:type="simple">LSU</abbrev>, 12/925 bp in <italic><abbrev xmlns:xlink="http://www.w3.org/1999/xlink" xlink:title="translation elongation factor 1-alpha" id="ABBRID0EXSBG" xlink:type="simple">tef1</abbrev></italic>, and 1/1008 bp in SSU. It was distinguishable from <italic><tp:taxon-name><tp:taxon-name-part taxon-name-part-type="genus" reg="Spegazzinia">S.</tp:taxon-name-part> <tp:taxon-name-part taxon-name-part-type="species" reg="radermacherae">radermacherae</tp:taxon-name-part></tp:taxon-name></italic> (MFLUCC 17-2285) at the <abbrev xmlns:xlink="http://www.w3.org/1999/xlink" xlink:title="internal transcribed spacer region rDNA" id="ABBRID0EGTBG" xlink:type="simple">ITS</abbrev> and <italic><abbrev xmlns:xlink="http://www.w3.org/1999/xlink" xlink:title="translation elongation factor 1-alpha" id="ABBRID0ELTBG" xlink:type="simple">tef1</abbrev>-α</italic> loci, showing 4/355 bp differences in <abbrev xmlns:xlink="http://www.w3.org/1999/xlink" xlink:title="internal transcribed spacer region rDNA" id="ABBRID0EQTBG" xlink:type="simple">ITS</abbrev> and 73/925 bp in <italic><abbrev xmlns:xlink="http://www.w3.org/1999/xlink" xlink:title="translation elongation factor 1-alpha" id="ABBRID0EVTBG" xlink:type="simple">tef1</abbrev>-α</italic>. Therefore, based on phylogenetic and morphological data, <italic><tp:taxon-name><tp:taxon-name-part taxon-name-part-type="genus" reg="Spegazzinia">S.</tp:taxon-name-part> <tp:taxon-name-part taxon-name-part-type="species" reg="juniperi">juniperi</tp:taxon-name-part></tp:taxon-name></italic> collected from <italic><tp:taxon-name><tp:taxon-name-part taxon-name-part-type="genus" reg="Juniperus">Juniperus</tp:taxon-name-part> <tp:taxon-name-part taxon-name-part-type="species" reg="chinensis">chinensis</tp:taxon-name-part></tp:taxon-name></italic> is formally described as a new species.</p></tp:treatment-sec><tp:treatment-sec><!--Section generated to contain objects referenced in tp:taxon-treatment.--><fig id="F3" position="float" orientation="portrait"><object-id xmlns:xlink="http://www.w3.org/1999/xlink" content-type="doi" xlink:type="simple">10.3897/mycokeys.123.165848.figure3</object-id><object-id xmlns:xlink="http://www.w3.org/1999/xlink" content-type="arpha" xlink:type="simple">213D97F1-3F7C-572B-8C17-4E720BDEF5FE</object-id><label>Figure 3.</label><caption><p><abbrev xmlns:xlink="http://www.w3.org/1999/xlink" xlink:title="Maximum Likelihood" id="ABBRID0ERGAG" xlink:type="simple">ML</abbrev> phylogenetic tree of <italic><tp:taxon-name><tp:taxon-name-part taxon-name-part-type="genus" reg="Spegazzinia">Spegazzinia</tp:taxon-name-part></tp:taxon-name></italic> and its closely related genera based on combined <abbrev xmlns:xlink="http://www.w3.org/1999/xlink" xlink:title="internal transcribed spacer region rDNA" id="ABBRID0E3GAG" xlink:type="simple">ITS</abbrev>, <abbrev xmlns:xlink="http://www.w3.org/1999/xlink" xlink:title="large subunit ribosomal RNA" id="ABBRID0EAHAG" xlink:type="simple">LSU</abbrev>, SSU, and <italic><abbrev xmlns:xlink="http://www.w3.org/1999/xlink" xlink:title="translation elongation factor 1-alpha" id="ABBRID0EFHAG" xlink:type="simple">tef1</abbrev>-α</italic> sequence data. The tree is rooted with <italic><tp:taxon-name><tp:taxon-name-part taxon-name-part-type="genus" reg="Pleospora">Pleospora</tp:taxon-name-part> <tp:taxon-name-part taxon-name-part-type="species" reg="herbarum">herbarum</tp:taxon-name-part></tp:taxon-name></italic> (CBS 191.86) and <italic><tp:taxon-name><tp:taxon-name-part taxon-name-part-type="genus" reg="Stemphylium">Stemphylium</tp:taxon-name-part> <tp:taxon-name-part taxon-name-part-type="species" reg="botryosum">botryosum</tp:taxon-name-part></tp:taxon-name></italic> (CBS 714.68). Bootstrap support values from <abbrev xmlns:xlink="http://www.w3.org/1999/xlink" xlink:title="Maximum Likelihood" id="ABBRID0EAIAG" xlink:type="simple">ML</abbrev> analysis (<abbrev xmlns:xlink="http://www.w3.org/1999/xlink" xlink:title="Maximum Likelihood" id="ABBRID0EEIAG" xlink:type="simple">ML</abbrev> ≥ 50%) and Bayesian posterior probabilities (<abbrev xmlns:xlink="http://www.w3.org/1999/xlink" xlink:title="Bayesian inference" id="ABBRID0EIIAG" xlink:type="simple">BI</abbrev> ≥ 0.90) are shown at the nodes. Strains obtained in this study are marked in blue; ex-type strains are indicated in bold black type.</p></caption><graphic xmlns:xlink="http://www.w3.org/1999/xlink" xlink:href="mycokeys-123-271-g003.jpg" position="float" orientation="portrait" xlink:type="simple" id="oo_1441392.jpg"><uri content-type="original_file" xlink:type="simple">https://binary.pensoft.net/fig/1441392</uri></graphic></fig></tp:treatment-sec><ref-list><ref id="B87"><mixed-citation xmlns:xlink="http://www.w3.org/1999/xlink" xlink:type="simple"><person-group><name name-style="western"><surname>Tennakoon</surname><given-names>DS</given-names></name><name name-style="western"><surname>Thambugala</surname><given-names>KM</given-names></name><name name-style="western"><surname>de Silva</surname><given-names>NI</given-names></name><name name-style="western"><surname>Suwannarach</surname><given-names>N</given-names></name><name name-style="western"><surname>Lumyong</surname><given-names>S</given-names></name></person-group> (<year>2022</year>) <article-title>A taxonomic assessment of novel and remarkable fungal species in <tp:taxon-name><tp:taxon-name-part taxon-name-part-type="family">Didymosphaeriaceae</tp:taxon-name-part></tp:taxon-name> (<tp:taxon-name><tp:taxon-name-part taxon-name-part-type="order">Pleosporales</tp:taxon-name-part></tp:taxon-name>, <tp:taxon-name><tp:taxon-name-part taxon-name-part-type="class">Dothideomycetes</tp:taxon-name-part></tp:taxon-name>) from plant litter.</article-title><source>Frontiers in Microbiology</source><volume>22</volume>(<issue>13</issue>): <fpage>1016285</fpage>. <ext-link xlink:href="10.3389/fmicb.2022.1016285" ext-link-type="doi" xlink:type="simple">https://doi.org/10.3389/fmicb.2022.1016285</ext-link></mixed-citation></ref><ref id="B32"><mixed-citation xmlns:xlink="http://www.w3.org/1999/xlink" xlink:type="simple"><person-group><name name-style="western"><surname>Jayasiri</surname><given-names>SC</given-names></name><name name-style="western"><surname>Hyde</surname><given-names>D</given-names></name><name name-style="western"><surname>Jones</surname><given-names>EBG</given-names></name><name name-style="western"><surname>McKenzie</surname><given-names>EHC</given-names></name><name name-style="western"><surname>Jeewon</surname><given-names>R</given-names></name><name name-style="western"><surname>Phillips</surname><given-names>AJL</given-names></name><name name-style="western"><surname>Bhat</surname><given-names>DJ</given-names></name><name name-style="western"><surname>Wanasinghe</surname><given-names>DN</given-names></name><name name-style="western"><surname>Liu</surname><given-names>JK</given-names></name><name name-style="western"><surname>Lu</surname><given-names>YZ</given-names></name><name name-style="western"><surname>Kang</surname><given-names>JC</given-names></name><name name-style="western"><surname>Xu</surname><given-names>J</given-names></name><name name-style="western"><surname>Karunarathna</surname><given-names>SC</given-names></name></person-group> (<year>2019</year>) <article-title>Diversity, morphology and molecular phylogeny of <tp:taxon-name><tp:taxon-name-part taxon-name-part-type="class">Dothideomycetes</tp:taxon-name-part></tp:taxon-name> on decaying wild seed pods and fruits.</article-title><source>Mycosphere: Journal of Fungal Biology</source><volume>10</volume>(<issue>1</issue>): <fpage>1</fpage>–<lpage>186</lpage>. <ext-link xlink:href="10.5943/mycosphere/10/1/1" ext-link-type="doi" xlink:type="simple">https://doi.org/10.5943/mycosphere/10/1/1</ext-link></mixed-citation></ref></ref-list></tp:taxon-treatment>
