# Supplementary material for: ﻿New species and records of ascomycetes on cypress in Beijing, China
Source: MycoKeys. 2025 Oct 16;123:271–317. doi: 10.3897/mycokeys.123.165848 (PMC12550508; doi:10.3897/mycokeys.123.165848)
Supplement: XML Treatment for Aplosporella hesperidica [file mycokeys.123.165848-treatment3.xml]

<!DOCTYPE tp:taxon-treatment
  PUBLIC "-//TaxonX//DTD Taxonomic Treatment Publishing DTD v0 20100105//EN" "tax-treatment-NSO.dtd">
<tp:taxon-treatment xmlns:tp="http://www.plazi.org/taxpub"><tp:treatment-meta><kwd-group><label>Taxon classification</label><kwd>
                    <named-content content-type="kingdom">Fungi</named-content>
                  </kwd><kwd>
                    <named-content content-type="order">Botryosphaeriales</named-content>
                  </kwd><kwd>
                    <named-content content-type="family">Aplosporellaceae</named-content>
                  </kwd></kwd-group><mixed-citation publication-type="journal"><person-group><name><surname>Bi</surname><given-names>Zixian</given-names></name><name><surname>Wu</surname><given-names>Yingying</given-names></name><name><surname>Li</surname><given-names>Shuji</given-names></name><name><surname>Tian</surname><given-names>Chengming</given-names></name></person-group><article-title>﻿New species and records of ascomycetes on cypress in Beijing, China</article-title><source>MycoKeys</source><day>16</day><month>10</month><year>2025</year><volume>123</volume><fpage>271</fpage><lpage>317</lpage><pub-id pub-id-type="doi">10.3897/mycokeys.123.165848</pub-id></mixed-citation></tp:treatment-meta><tp:nomenclature><label>﻿</label><tp:taxon-name><object-id xmlns:xlink="http://www.w3.org/1999/xlink" content-type="arpha" xlink:type="simple">0C82162F-BEEE-5372-AAC6-A9ACCA01DDE4</object-id>
                  <tp:taxon-name-part taxon-name-part-type="genus" reg="Aplosporella">Aplosporella</tp:taxon-name-part>
                  <tp:taxon-name-part taxon-name-part-type="species" reg="hesperidica">hesperidica</tp:taxon-name-part>
                </tp:taxon-name><tp:taxon-authority>Speg., Anal. Soc. cient. argent. 13(1): 18 (1882).</tp:taxon-authority><xref ref-type="fig" rid="F10">Fig. 10</xref></tp:nomenclature><tp:treatment-sec sec-type="description" id="SECID0EFGAI"><title>Description.</title><p><bold>Sexual form</bold>: Not observed. <bold>Asexual form: <italic>Fruiting bodies</italic></bold> distributed on dead twigs of <italic><tp:taxon-name><tp:taxon-name-part taxon-name-part-type="genus" reg="Platycladus">Platycladus</tp:taxon-name-part> <tp:taxon-name-part taxon-name-part-type="species" reg="orientalis">orientalis</tp:taxon-name-part></tp:taxon-name></italic>, mostly breaking through the host epidermis, appearing brown-black or gray-black. <bold><italic>Conidiomata</italic></bold> pycnidial, immersed or semi-immersed, light brown, solitary, multiloculate, 205–588 µm diam., the outer wall composed of light brown textura angularis, gradually becoming lighter inward, with the inner region hyaline. <bold><italic>Ostiole</italic></bold> central, black or dark brown, 41.7–57.1 µm diam. <bold><italic>Conidiophores</italic></bold> reduced to conidiogenous cells. <bold><italic>Conidiogenous cells</italic></bold> smooth, hyaline, nearly cylindrical, thin-walled, 5.8–11.9 × 1.8–3.5 µm (av. ± S.D. = 8.4 ± 2.1 × 2.4 ± 0.5). <bold><italic>Paraphyses</italic></bold> long-cylindrical, 31.4–87.1 × 1.6–4.9 µm, hyaline, thin-walled, smooth, occasionally branched at the base. <bold><italic>Conidia</italic></bold> initially hyaline with a truncate base, turning brown or black at maturity, aseptate, subellipsoid or broadly ellipsoid, 14.1–22.2 × 8.1–15.6 µm (av. ± S.D. = 16.7 ± 1.8 × 10.8 ± 1.4).</p></tp:treatment-sec><tp:treatment-sec sec-type="description" id="SECID0EOHAI"><title>Culture characteristics.</title><p>On <abbrev xmlns:xlink="http://www.w3.org/1999/xlink" xlink:title="potato dextrose agar plates" id="ABBRID0EUHAI" xlink:type="simple">PDA</abbrev> at 25 °C under dark conditions for approximately 7 days, colonies reach a diameter of 60 mm. Initially white, the colonies exhibit radial growth patterns. The aerial mycelium appears appressed to floccose, ranging in color from white to smoke-grey. Mycelial density shows regional variation—being relatively sparse near the central region while becoming more densely distributed towards the marginal zone.</p><fig id="F10" position="float" orientation="portrait"><object-id xmlns:xlink="http://www.w3.org/1999/xlink" content-type="doi" xlink:type="simple">10.3897/mycokeys.123.165848.figure10</object-id><object-id xmlns:xlink="http://www.w3.org/1999/xlink" content-type="arpha" xlink:type="simple">9B82C750-020E-51C5-880F-E7259403DE09</object-id><label>Figure 10.</label><caption><p><italic><tp:taxon-name><tp:taxon-name-part taxon-name-part-type="genus" reg="Aplosporella">Aplosporella</tp:taxon-name-part> <tp:taxon-name-part taxon-name-part-type="species" reg="hesperidica">hesperidica</tp:taxon-name-part></tp:taxon-name></italic> (<abbrev xmlns:xlink="http://www.w3.org/1999/xlink" content-type="institution" xlink:title="China Forestry Culture Collection Center" id="ABBRID0ELIAI" xlink:type="simple">CFCC</abbrev> 72635). A. Conidiomata on a dead twig of <italic><tp:taxon-name><tp:taxon-name-part taxon-name-part-type="genus" reg="Platycladus">Platycladus</tp:taxon-name-part> <tp:taxon-name-part taxon-name-part-type="species" reg="orientalis">orientalis</tp:taxon-name-part></tp:taxon-name></italic>; B. Cransverse section of conidioma; C. Longitudinal section of conidioma; D, E. Colony morphology on <abbrev xmlns:xlink="http://www.w3.org/1999/xlink" xlink:title="potato dextrose agar plates" id="ABBRID0E2IAI" xlink:type="simple">PDA</abbrev> front and reverse views; F. Conidia; G. Pycnidia; H–K. Conidiogenous cells and paraphyses. Scale bars: 200 µm (B, C); 100 µm (G); 20 µm (I–K); 10 µm (H).</p></caption><graphic xmlns:xlink="http://www.w3.org/1999/xlink" xlink:href="mycokeys-123-271-g010.jpg" position="float" orientation="portrait" xlink:type="simple" id="oo_1441399.jpg"><uri content-type="original_file" xlink:type="simple">https://binary.pensoft.net/fig/1441399</uri></graphic></fig></tp:treatment-sec><tp:treatment-sec sec-type="material" id="SECID0EEJAI"><title>Specimens examined.</title><p>China • Beijing City, Changping District, Ming Tombs Reservoir, <named-content xmlns:xlink="http://www.w3.org/1999/xlink" content-type="dwc:verbatimCoordinates" xlink:type="simple"><named-content content-type="geo-json" specific-use="{&#34;type&#34;:&#34;Point&#34;,&#34;coordinates&#34;:[116.258333,40.247778]}" id="NCID0ENJAI" xlink:type="simple">40°14'52"N, 116°15'30"E</named-content></named-content>, on the dead branches of <italic><tp:taxon-name><tp:taxon-name-part taxon-name-part-type="genus" reg="Platycladus">Platycladus</tp:taxon-name-part> <tp:taxon-name-part taxon-name-part-type="species" reg="orientalis">orientalis</tp:taxon-name-part></tp:taxon-name></italic>, 2 October 2024, Z.X. Bi, <named-content xmlns:xlink="http://www.w3.org/1999/xlink" content-type="dwc:institutional_code" xlink:title="Museum of Beijing Forestry University" xlink:href="http://grbio.org/institution/beijing-forestry-university" xlink:type="simple">BJFC</named-content>-S2566, living culture <abbrev xmlns:xlink="http://www.w3.org/1999/xlink" content-type="institution" xlink:title="China Forestry Culture Collection Center" id="ABBRID0ECKAI" xlink:type="simple">CFCC</abbrev> 72635.</p></tp:treatment-sec><tp:treatment-sec sec-type="notes" id="SECID0EHKAI"><title>Notes.</title><p><italic><tp:taxon-name><tp:taxon-name-part taxon-name-part-type="genus" reg="Aplosporella">Aplosporella</tp:taxon-name-part> <tp:taxon-name-part taxon-name-part-type="species" reg="hesperidica">hesperidica</tp:taxon-name-part></tp:taxon-name></italic> was first discovered on <tp:taxon-name><tp:taxon-name-part taxon-name-part-type="genus" reg="Citrus">Citrus</tp:taxon-name-part> <tp:taxon-name-part taxon-name-part-type="hybrid-sign">×</tp:taxon-name-part> <tp:taxon-name-part taxon-name-part-type="species" reg="aurantium">aurantium</tp:taxon-name-part></tp:taxon-name> in Argentina (<xref ref-type="bibr" rid="B80">Spegazzini 1882</xref>). Subsequently, <xref ref-type="bibr" rid="B14">Dissanayake et al. (2021)</xref> reported its first occurrence in China, followed by <xref ref-type="bibr" rid="B46">Lin et al. (2023b)</xref> detecting this fungal species on <italic><tp:taxon-name><tp:taxon-name-part taxon-name-part-type="genus" reg="Euonymus">Euonymus</tp:taxon-name-part> <tp:taxon-name-part taxon-name-part-type="species" reg="japonicus">japonicus</tp:taxon-name-part></tp:taxon-name></italic>. Additionally, <italic><tp:taxon-name><tp:taxon-name-part taxon-name-part-type="genus" reg="Aplosporella">A.</tp:taxon-name-part> <tp:taxon-name-part taxon-name-part-type="species" reg="hesperidica">hesperidica</tp:taxon-name-part></tp:taxon-name></italic> has been found to cause stem rot in cowpea in India (<xref ref-type="bibr" rid="B13">Deepika et al. 2020</xref>). Comprehensive phylogenetic and morphological analyses identified the fungal strain <abbrev xmlns:xlink="http://www.w3.org/1999/xlink" content-type="institution" xlink:title="China Forestry Culture Collection Center" id="ABBRID0ELMAI" xlink:type="simple">CFCC</abbrev> 72635 as <italic><tp:taxon-name><tp:taxon-name-part taxon-name-part-type="genus" reg="Aplosporella">A.</tp:taxon-name-part> <tp:taxon-name-part taxon-name-part-type="species" reg="hesperidica">hesperidica</tp:taxon-name-part></tp:taxon-name></italic>. This is the first report of <italic><tp:taxon-name><tp:taxon-name-part taxon-name-part-type="genus" reg="Aplosporella">A.</tp:taxon-name-part> <tp:taxon-name-part taxon-name-part-type="species" reg="hesperidica">hesperidica</tp:taxon-name-part></tp:taxon-name></italic> on <italic><tp:taxon-name><tp:taxon-name-part taxon-name-part-type="genus" reg="Platycladus">Platycladus</tp:taxon-name-part> <tp:taxon-name-part taxon-name-part-type="species" reg="orientalis">orientalis</tp:taxon-name-part></tp:taxon-name></italic>.</p></tp:treatment-sec><ref-list><ref id="B80"><mixed-citation xmlns:xlink="http://www.w3.org/1999/xlink" xlink:type="simple"><person-group><name name-style="western"><surname>Spegazzini</surname><given-names>CL</given-names></name></person-group> (<year>1882</year>) <article-title><tp:taxon-name><tp:taxon-name-part taxon-name-part-type="kingdom">Fungi</tp:taxon-name-part></tp:taxon-name> argentini additis nonnullis brasiliensibus montevideensibusque.</article-title><source>Sociedad Científica Argentina</source><volume>12</volume>: <fpage>97</fpage>–<lpage>117</lpage>.</mixed-citation></ref><ref id="B14"><mixed-citation xmlns:xlink="http://www.w3.org/1999/xlink" xlink:type="simple"><person-group><name name-style="western"><surname>Dissanayake</surname><given-names>AJ</given-names></name><name name-style="western"><surname>Chen</surname><given-names>YY</given-names></name><name name-style="western"><surname>Cheewangkoon</surname><given-names>R</given-names></name><name name-style="western"><surname>Liu</surname><given-names>JK</given-names></name></person-group> (<year>2021</year>) <article-title>Occurrence and morpho-molecular identification of <tp:taxon-name><tp:taxon-name-part taxon-name-part-type="order">Botryosphaeriales</tp:taxon-name-part></tp:taxon-name> species from Guizhou Province, China.</article-title><source>Journal of <tp:taxon-name><tp:taxon-name-part taxon-name-part-type="kingdom">Fungi</tp:taxon-name-part></tp:taxon-name> (Basel, Switzerland)</source><volume>7</volume>(<issue>11</issue>): <fpage>893</fpage>. <ext-link xlink:href="10.3390/jof7110893" ext-link-type="doi" xlink:type="simple">https://doi.org/10.3390/jof7110893</ext-link></mixed-citation></ref><ref id="B46"><mixed-citation xmlns:xlink="http://www.w3.org/1999/xlink" xlink:type="simple"><person-group><name name-style="western"><surname>Lin</surname><given-names>L</given-names></name><name name-style="western"><surname>Pan</surname><given-names>M</given-names></name><name name-style="western"><surname>Gao</surname><given-names>H</given-names></name><name name-style="western"><surname>Tian</surname><given-names>CM</given-names></name><name name-style="western"><surname>Fan</surname><given-names>XL</given-names></name></person-group> (<year>2023b</year>) <article-title>The potential fungal pathogens of <italic><tp:taxon-name><tp:taxon-name-part taxon-name-part-type="genus">Euonymus</tp:taxon-name-part> <tp:taxon-name-part taxon-name-part-type="species">japonicus</tp:taxon-name-part></tp:taxon-name></italic> in Beijing, China.</article-title><source>Journal of <tp:taxon-name><tp:taxon-name-part taxon-name-part-type="kingdom">Fungi</tp:taxon-name-part></tp:taxon-name> (Basel, Switzerland)</source><volume>9</volume>(<issue>2</issue>): <fpage>271</fpage>. <ext-link xlink:href="10.3390/jof9020271" ext-link-type="doi" xlink:type="simple">https://doi.org/10.3390/jof9020271</ext-link></mixed-citation></ref><ref id="B13"><mixed-citation xmlns:xlink="http://www.w3.org/1999/xlink" xlink:type="simple"><person-group><name name-style="western"><surname>Deepika</surname><given-names>YS</given-names></name><name name-style="western"><surname>Mahadevakumar</surname><given-names>S</given-names></name><name name-style="western"><surname>Amruthesh</surname><given-names>KN</given-names></name><name name-style="western"><surname>Lakshmidevi</surname><given-names>N</given-names></name></person-group> (<year>2020</year>) <article-title>A new collar rot disease of cowpea (<italic><tp:taxon-name><tp:taxon-name-part taxon-name-part-type="genus">Vigna</tp:taxon-name-part> <tp:taxon-name-part taxon-name-part-type="species">unguiculata</tp:taxon-name-part></tp:taxon-name></italic>) caused by <italic><tp:taxon-name><tp:taxon-name-part taxon-name-part-type="genus">Aplosporella</tp:taxon-name-part> <tp:taxon-name-part taxon-name-part-type="species">hesperidica</tp:taxon-name-part></tp:taxon-name></italic> in India.</article-title><source>Letters in Applied Microbiology</source><volume>71</volume>(<issue>2</issue>): <fpage>154</fpage>–<lpage>163</lpage>. <ext-link xlink:href="10.1111/lam.13293" ext-link-type="doi" xlink:type="simple">https://doi.org/10.1111/lam.13293</ext-link></mixed-citation></ref></ref-list></tp:taxon-treatment>
