# Supplementary material for: ﻿New species and records of ascomycetes on cypress in Beijing, China
Source: MycoKeys. 2025 Oct 16;123:271–317. doi: 10.3897/mycokeys.123.165848 (PMC12550508; doi:10.3897/mycokeys.123.165848)
Supplement: XML Treatment for Aplosporella javeedii [file mycokeys.123.165848-treatment4.xml]

<!DOCTYPE tp:taxon-treatment
  PUBLIC "-//TaxonX//DTD Taxonomic Treatment Publishing DTD v0 20100105//EN" "tax-treatment-NSO.dtd">
<tp:taxon-treatment xmlns:tp="http://www.plazi.org/taxpub"><tp:treatment-meta><kwd-group><label>Taxon classification</label><kwd>
                    <named-content content-type="kingdom">Fungi</named-content>
                  </kwd><kwd>
                    <named-content content-type="order">Botryosphaeriales</named-content>
                  </kwd><kwd>
                    <named-content content-type="family">Aplosporellaceae</named-content>
                  </kwd></kwd-group><mixed-citation publication-type="journal"><person-group><name><surname>Bi</surname><given-names>Zixian</given-names></name><name><surname>Wu</surname><given-names>Yingying</given-names></name><name><surname>Li</surname><given-names>Shuji</given-names></name><name><surname>Tian</surname><given-names>Chengming</given-names></name></person-group><article-title>﻿New species and records of ascomycetes on cypress in Beijing, China</article-title><source>MycoKeys</source><day>16</day><month>10</month><year>2025</year><volume>123</volume><fpage>271</fpage><lpage>317</lpage><pub-id pub-id-type="doi">10.3897/mycokeys.123.165848</pub-id></mixed-citation></tp:treatment-meta><tp:nomenclature><label>﻿</label><tp:taxon-name><object-id xmlns:xlink="http://www.w3.org/1999/xlink" content-type="arpha" xlink:type="simple">08D44C84-9AEA-5F3D-9921-89E088215CEB</object-id>
                  <tp:taxon-name-part taxon-name-part-type="genus" reg="Aplosporella">Aplosporella</tp:taxon-name-part>
                  <tp:taxon-name-part taxon-name-part-type="species" reg="javeedii">javeedii</tp:taxon-name-part>
                </tp:taxon-name><tp:taxon-authority>Jami, Gryzenh., Slippers &amp; M.J. Wingf., Fungal Biology 118(2): 174 (2013)</tp:taxon-authority><xref ref-type="fig" rid="F11">Fig. 11</xref></tp:nomenclature><tp:treatment-sec sec-type="description" id="SECID0E1OAI"><title>Description.</title><p><bold>Sexual form</bold>: Not observed. <bold>Asexual form</bold>: Sporulation began after 2 weeks of cultivation on <abbrev xmlns:xlink="http://www.w3.org/1999/xlink" xlink:title="potato dextrose agar plates" id="ABBRID0EEPAI" xlink:type="simple">PDA</abbrev> medium. <bold><italic>Conidiomata</italic></bold> pycnidial, immersed to semi-immersed, grey-olivaceous, solitary, subglobose, 529–883 µm diam., pycnidial wall consists of dark brown textura angularis in the outer layers, gradually becoming paler in coloration towards the interior, with the innermost layers thinning and becoming hyaline and transparent. <bold><italic>Conidiophores</italic></bold> reduced to conidiogenous cells. <bold><italic>Conidiogenous cells</italic></bold> smooth, hyaline, elongate-ellipsoidal, thin-walled, gradually tapering toward the apex, 9.3–18.0 × 2.0–6.8 μm (av. ± S.D. = 12.2 ± 3.0 × 3.6 ± 1.1). <bold><italic>Paraphyses</italic></bold> long-cylindrical, 22.9–37.2 × 2.0–5.0 µm, hyaline, thin-walled, smooth, occasionally branched. <bold><italic>Conidia</italic></bold> initially hyaline, gradually turning pale brown to yellowish-brown, and finally dark brown at maturity, aseptate, ellipsoidal, 18.3–22.2 × 6.8–9.0 µm (av. ± S.D. = 19.9 ± 1.2 × 7.9 ± 0.5).</p></tp:treatment-sec><tp:treatment-sec sec-type="description" id="SECID0EXPAI"><title>Cultural characteristics.</title><p>On <abbrev xmlns:xlink="http://www.w3.org/1999/xlink" xlink:title="potato dextrose agar plates" id="ABBRID0E4PAI" xlink:type="simple">PDA</abbrev> at 25 °C under dark conditions, the colony reached approximately 60 mm in diameter after 7 days of incubation. The aerial mycelium was well-developed, appearing floccose and whitish-gray with sparse growth in the central region and denser growth at the periphery. After 20 days, the colony developed an olivaceous coloration, with abundant grayish-green aerial mycelium particularly concentrated near the marginal zone.</p><fig id="F11" position="float" orientation="portrait"><object-id xmlns:xlink="http://www.w3.org/1999/xlink" content-type="doi" xlink:type="simple">10.3897/mycokeys.123.165848.figure11</object-id><object-id xmlns:xlink="http://www.w3.org/1999/xlink" content-type="arpha" xlink:type="simple">B4BBA0FE-CAB5-52EF-A8A0-39CBB1266AFF</object-id><label>Figure 11.</label><caption><p><italic><tp:taxon-name><tp:taxon-name-part taxon-name-part-type="genus" reg="Aplosporella">Aplosporella</tp:taxon-name-part> <tp:taxon-name-part taxon-name-part-type="species" reg="javeedii">javeedii</tp:taxon-name-part></tp:taxon-name></italic> (<abbrev xmlns:xlink="http://www.w3.org/1999/xlink" content-type="institution" xlink:title="China Forestry Culture Collection Center" id="ABBRID0EUQAI" xlink:type="simple">CFCC</abbrev> 72643). A. Healthy strobili of <italic><tp:taxon-name><tp:taxon-name-part taxon-name-part-type="genus" reg="Platycladus">Platycladus</tp:taxon-name-part> <tp:taxon-name-part taxon-name-part-type="species" reg="orientalis">orientalis</tp:taxon-name-part></tp:taxon-name></italic>; B, C. Colony morphology on <abbrev xmlns:xlink="http://www.w3.org/1999/xlink" xlink:title="potato dextrose agar plates" id="ABBRID0EERAI" xlink:type="simple">PDA</abbrev> front and reverse views; D. The conidiomata on <abbrev xmlns:xlink="http://www.w3.org/1999/xlink" xlink:title="potato dextrose agar plates" id="ABBRID0EIRAI" xlink:type="simple">PDA</abbrev>; E, F. Conidiogenous cells and paraphyses; G, H. Conidiogenous cells and conidia. Scale bars: 200 µm (D); 10 µm (E–H).</p></caption><graphic xmlns:xlink="http://www.w3.org/1999/xlink" xlink:href="mycokeys-123-271-g011.jpg" position="float" orientation="portrait" xlink:type="simple" id="oo_1441400.jpg"><uri content-type="original_file" xlink:type="simple">https://binary.pensoft.net/fig/1441400</uri></graphic></fig></tp:treatment-sec><tp:treatment-sec sec-type="material" id="SECID0ERRAI"><title>Specimens examined.</title><p>China • Beijing City, Changping District, Dingling, Ming Tombs Scenic Area, <named-content xmlns:xlink="http://www.w3.org/1999/xlink" content-type="dwc:verbatimCoordinates" xlink:type="simple"><named-content content-type="geo-json" specific-use="{&#34;type&#34;:&#34;Point&#34;,&#34;coordinates&#34;:[116.235556,40.289722]}" id="NCID0E1RAI" xlink:type="simple">40°17'23"N, 116°14'8"E</named-content></named-content>, on the dead branches of <italic><tp:taxon-name><tp:taxon-name-part taxon-name-part-type="genus" reg="Platycladus">Platycladus</tp:taxon-name-part> <tp:taxon-name-part taxon-name-part-type="species" reg="orientalis">orientalis</tp:taxon-name-part></tp:taxon-name></italic>, 21 September 2024, Z.X. Bi, <named-content xmlns:xlink="http://www.w3.org/1999/xlink" content-type="dwc:institutional_code" xlink:title="Museum of Beijing Forestry University" xlink:href="http://grbio.org/institution/beijing-forestry-university" xlink:type="simple">BJFC</named-content>-S2567, living culture <abbrev xmlns:xlink="http://www.w3.org/1999/xlink" content-type="institution" xlink:title="China Forestry Culture Collection Center" id="ABBRID0EPSAI" xlink:type="simple">CFCC</abbrev> 72633; China • Beijing City, Changping District, Dingling, Ming Tombs Scenic Area, <named-content xmlns:xlink="http://www.w3.org/1999/xlink" content-type="dwc:verbatimCoordinates" xlink:type="simple"><named-content content-type="geo-json" specific-use="{&#34;type&#34;:&#34;Point&#34;,&#34;coordinates&#34;:[116.241944,40.291111]}" id="NCID0EXSAI" xlink:type="simple">40°17'28"N, 116°14'31"E</named-content></named-content>, on the healthy strobili of <italic><tp:taxon-name><tp:taxon-name-part taxon-name-part-type="genus" reg="Platycladus">P.</tp:taxon-name-part> <tp:taxon-name-part taxon-name-part-type="species" reg="orientalis">orientalis</tp:taxon-name-part></tp:taxon-name></italic>, 31 March 2025, Z.X. Bi, <named-content xmlns:xlink="http://www.w3.org/1999/xlink" content-type="dwc:institutional_code" xlink:title="Museum of Beijing Forestry University" xlink:href="http://grbio.org/institution/beijing-forestry-university" xlink:type="simple">BJFC</named-content>-S2568, living culture <abbrev xmlns:xlink="http://www.w3.org/1999/xlink" content-type="institution" xlink:title="China Forestry Culture Collection Center" id="ABBRID0EMTAI" xlink:type="simple">CFCC</abbrev> 72643.</p></tp:treatment-sec><tp:treatment-sec sec-type="notes" id="SECID0ERTAI"><title>Notes.</title><p><italic><tp:taxon-name><tp:taxon-name-part taxon-name-part-type="genus" reg="Aplosporella">Aplosporella</tp:taxon-name-part> <tp:taxon-name-part taxon-name-part-type="species" reg="javeedii">javeedii</tp:taxon-name-part></tp:taxon-name></italic> was first described by <xref ref-type="bibr" rid="B31">Jami et al. (2013)</xref> and isolated from healthy branches of <italic><tp:taxon-name><tp:taxon-name-part taxon-name-part-type="genus" reg="Celtis">Celtis</tp:taxon-name-part> <tp:taxon-name-part taxon-name-part-type="species" reg="africana">africana</tp:taxon-name-part></tp:taxon-name></italic> and <italic><tp:taxon-name><tp:taxon-name-part taxon-name-part-type="genus" reg="Searsia">Searsia</tp:taxon-name-part> <tp:taxon-name-part taxon-name-part-type="species" reg="lancea">lancea</tp:taxon-name-part></tp:taxon-name></italic>. <xref ref-type="bibr" rid="B17">Fan et al. (2015)</xref> subsequently reported its first occurrence in China, where it was isolated from five host plants, including <italic><tp:taxon-name><tp:taxon-name-part taxon-name-part-type="genus" reg="Juniperus">Juniperus</tp:taxon-name-part> <tp:taxon-name-part taxon-name-part-type="species" reg="chinensis">chinensis</tp:taxon-name-part></tp:taxon-name></italic>, exhibiting stem canker symptoms. Additionally, <italic><tp:taxon-name><tp:taxon-name-part taxon-name-part-type="genus" reg="Aplosporella">A.</tp:taxon-name-part> <tp:taxon-name-part taxon-name-part-type="species" reg="javeedii">javeedii</tp:taxon-name-part></tp:taxon-name></italic> has been identified as the causal agent of mulberry (<italic><tp:taxon-name><tp:taxon-name-part taxon-name-part-type="genus" reg="Morus">Morus</tp:taxon-name-part> <tp:taxon-name-part taxon-name-part-type="species" reg="alba">alba</tp:taxon-name-part></tp:taxon-name></italic>) branch blight disease (<xref ref-type="bibr" rid="B33">Jia et al. 2019</xref>). According to literature records, this fungal species has now been documented across more than 10 plant families (<xref ref-type="bibr" rid="B17">Fan et al. 2015</xref>; <xref ref-type="bibr" rid="B120">Zhu et al. 2018</xref>; <xref ref-type="bibr" rid="B61">Pan et al. 2019</xref>; <xref ref-type="bibr" rid="B46">Lin et al. 2023b</xref>; <xref ref-type="bibr" rid="B105">Wu et al. 2024</xref>). Based on comprehensive phylogenetic and morphological analyses, strains <abbrev xmlns:xlink="http://www.w3.org/1999/xlink" content-type="institution" xlink:title="China Forestry Culture Collection Center" id="ABBRID0EZWAI" xlink:type="simple">CFCC</abbrev> 72633 and <abbrev xmlns:xlink="http://www.w3.org/1999/xlink" content-type="institution" xlink:title="China Forestry Culture Collection Center" id="ABBRID0E5WAI" xlink:type="simple">CFCC</abbrev> 72643 were identified as <italic><tp:taxon-name><tp:taxon-name-part taxon-name-part-type="genus" reg="Aplosporella">A.</tp:taxon-name-part> <tp:taxon-name-part taxon-name-part-type="species" reg="javeedii">javeedii</tp:taxon-name-part></tp:taxon-name></italic>.</p></tp:treatment-sec><ref-list><ref id="B31"><mixed-citation xmlns:xlink="http://www.w3.org/1999/xlink" xlink:type="simple"><person-group><name name-style="western"><surname>Jami</surname><given-names>F</given-names></name><name name-style="western"><surname>Slippers</surname><given-names>B</given-names></name><name name-style="western"><surname>Wingfeld</surname><given-names>MJ</given-names></name><name name-style="western"><surname>Gryzenhout</surname><given-names>M</given-names></name></person-group> (<year>2013</year>) <article-title><tp:taxon-name><tp:taxon-name-part taxon-name-part-type="family">Botryosphaeriaceae</tp:taxon-name-part></tp:taxon-name> species overlap on four unrelated, native South African hosts.</article-title><source>Fungal Biology</source><volume>118</volume>(<issue>2</issue>): <fpage>168</fpage>–<lpage>179</lpage>. <ext-link xlink:href="10.1016/j.funbio.2013.11.007" ext-link-type="doi" xlink:type="simple">https://doi.org/10.1016/j.funbio.2013.11.007</ext-link></mixed-citation></ref><ref id="B17"><mixed-citation xmlns:xlink="http://www.w3.org/1999/xlink" xlink:type="simple"><person-group><name name-style="western"><surname>Fan</surname><given-names>XL</given-names></name><name name-style="western"><surname>Yan</surname><given-names>Q</given-names></name><name name-style="western"><surname>Cao</surname><given-names>B</given-names></name><name name-style="western"><surname>Liang</surname><given-names>YM</given-names></name><name name-style="western"><surname>Tian</surname><given-names>CM</given-names></name></person-group> (<year>2015</year>) <article-title>New record of <italic><tp:taxon-name><tp:taxon-name-part taxon-name-part-type="genus">Aplosporella</tp:taxon-name-part> <tp:taxon-name-part taxon-name-part-type="species">javeedii</tp:taxon-name-part></tp:taxon-name></italic> on five hosts in China based on multi-gene analysis and morphology.</article-title><source>Mycotaxon</source><volume>130</volume>(<issue>3</issue>): <fpage>749</fpage>–<lpage>756</lpage>. <ext-link xlink:href="10.5248/130.749" ext-link-type="doi" xlink:type="simple">https://doi.org/10.5248/130.749</ext-link></mixed-citation></ref><ref id="B33"><mixed-citation xmlns:xlink="http://www.w3.org/1999/xlink" xlink:type="simple"><person-group><name name-style="western"><surname>Jia</surname><given-names>HQ</given-names></name><name name-style="western"><surname>Liu</surname><given-names>ZX</given-names></name><name name-style="western"><surname>Sungbom</surname><given-names>O</given-names></name><name name-style="western"><surname>Yao</surname><given-names>CH</given-names></name><name name-style="western"><surname>Chen</surname><given-names>J</given-names></name><name name-style="western"><surname>Dong</surname><given-names>AR</given-names></name><name name-style="western"><surname>Liu</surname><given-names>XF</given-names></name></person-group> (<year>2019</year>) <article-title>First report of <italic><tp:taxon-name><tp:taxon-name-part taxon-name-part-type="genus">Aplosporella</tp:taxon-name-part> <tp:taxon-name-part taxon-name-part-type="species">javeedii</tp:taxon-name-part></tp:taxon-name></italic> causing branch blight disease of Mulberry (<italic><tp:taxon-name><tp:taxon-name-part taxon-name-part-type="genus">Morus</tp:taxon-name-part> <tp:taxon-name-part taxon-name-part-type="species">alba</tp:taxon-name-part></tp:taxon-name></italic>) in China.</article-title><source>Journal of Plant Diseases and Protection</source><volume>126</volume>: <fpage>475</fpage>–<lpage>477</lpage>. <ext-link xlink:href="10.1007/s41348-019-00245-5" ext-link-type="doi" xlink:type="simple">https://doi.org/10.1007/s41348-019-00245-5</ext-link></mixed-citation></ref><ref id="B120"><mixed-citation xmlns:xlink="http://www.w3.org/1999/xlink" xlink:type="simple"><person-group><name name-style="western"><surname>Zhu</surname><given-names>HY</given-names></name><name name-style="western"><surname>Tian</surname><given-names>CM</given-names></name><name name-style="western"><surname>Fan</surname><given-names>XL</given-names></name></person-group> (<year>2018</year>) <article-title>Studies of botryosphaerialean fungi associated with canker and dieback of tree hosts in Dongling Mountain of China.</article-title><source>Phytotaxa</source><volume>348</volume>(<issue>2</issue>): <fpage>63</fpage>–<lpage>76</lpage>. <ext-link xlink:href="10.11646/phytotaxa.348.2.1" ext-link-type="doi" xlink:type="simple">https://doi.org/10.11646/phytotaxa.348.2.1</ext-link></mixed-citation></ref><ref id="B61"><mixed-citation xmlns:xlink="http://www.w3.org/1999/xlink" xlink:type="simple"><person-group><name name-style="western"><surname>Pan</surname><given-names>M</given-names></name><name name-style="western"><surname>Zhu</surname><given-names>HY</given-names></name><name name-style="western"><surname>Bezerra</surname><given-names>JD</given-names></name><name name-style="western"><surname>Bonthond</surname><given-names>G</given-names></name><name name-style="western"><surname>Tian</surname><given-names>CM</given-names></name><name name-style="western"><surname>Fan</surname><given-names>XL</given-names></name></person-group> (<year>2019</year>) <article-title>Botryosphaerialean fungi causing canker and dieback of tree hosts from Mount Yudu in China.</article-title><source>Mycological Progress</source><volume>18</volume>(<issue>11</issue>): <fpage>1341</fpage>–<lpage>1361</lpage>. <ext-link xlink:href="10.1007/s11557-019-01532-z" ext-link-type="doi" xlink:type="simple">https://doi.org/10.1007/s11557-019-01532-z</ext-link></mixed-citation></ref><ref id="B46"><mixed-citation xmlns:xlink="http://www.w3.org/1999/xlink" xlink:type="simple"><person-group><name name-style="western"><surname>Lin</surname><given-names>L</given-names></name><name name-style="western"><surname>Pan</surname><given-names>M</given-names></name><name name-style="western"><surname>Gao</surname><given-names>H</given-names></name><name name-style="western"><surname>Tian</surname><given-names>CM</given-names></name><name name-style="western"><surname>Fan</surname><given-names>XL</given-names></name></person-group> (<year>2023b</year>) <article-title>The potential fungal pathogens of <italic><tp:taxon-name><tp:taxon-name-part taxon-name-part-type="genus">Euonymus</tp:taxon-name-part> <tp:taxon-name-part taxon-name-part-type="species">japonicus</tp:taxon-name-part></tp:taxon-name></italic> in Beijing, China.</article-title><source>Journal of <tp:taxon-name><tp:taxon-name-part taxon-name-part-type="kingdom">Fungi</tp:taxon-name-part></tp:taxon-name> (Basel, Switzerland)</source><volume>9</volume>(<issue>2</issue>): <fpage>271</fpage>. <ext-link xlink:href="10.3390/jof9020271" ext-link-type="doi" xlink:type="simple">https://doi.org/10.3390/jof9020271</ext-link></mixed-citation></ref><ref id="B105"><mixed-citation xmlns:xlink="http://www.w3.org/1999/xlink" xlink:type="simple"><person-group><name name-style="western"><surname>Wu</surname><given-names>YY</given-names></name><name name-style="western"><surname>Peng</surname><given-names>C</given-names></name><name name-style="western"><surname>Yuan</surname><given-names>R</given-names></name><name name-style="western"><surname>Zhang</surname><given-names>MW</given-names></name><name name-style="western"><surname>Hu</surname><given-names>Y</given-names></name><name name-style="western"><surname>Tian</surname><given-names>CM</given-names></name></person-group> (<year>2024</year>) <article-title>New species and records of <tp:taxon-name><tp:taxon-name-part taxon-name-part-type="order">Botryosphaeriales</tp:taxon-name-part></tp:taxon-name> (<tp:taxon-name><tp:taxon-name-part taxon-name-part-type="class">Dothideomycetes</tp:taxon-name-part></tp:taxon-name>) associated with tree dieback in Beijing, China.</article-title><source>MycoKeys</source><volume>106</volume>: <fpage>225</fpage>–<lpage>250</lpage>. <ext-link xlink:href="10.3897/mycokeys.106.122890" ext-link-type="doi" xlink:type="simple">https://doi.org/10.3897/mycokeys.106.122890</ext-link></mixed-citation></ref></ref-list></tp:taxon-treatment>
