# Supplementary material for: ﻿New species and records of ascomycetes on cypress in Beijing, China
Source: MycoKeys. 2025 Oct 16;123:271–317. doi: 10.3897/mycokeys.123.165848 (PMC12550508; doi:10.3897/mycokeys.123.165848)
Supplement: XML Treatment for Aplosporella prunicola [file mycokeys.123.165848-treatment5.xml]

<!DOCTYPE tp:taxon-treatment
  PUBLIC "-//TaxonX//DTD Taxonomic Treatment Publishing DTD v0 20100105//EN" "tax-treatment-NSO.dtd">
<tp:taxon-treatment xmlns:tp="http://www.plazi.org/taxpub"><tp:treatment-meta><kwd-group><label>Taxon classification</label><kwd>
                    <named-content content-type="kingdom">Fungi</named-content>
                  </kwd><kwd>
                    <named-content content-type="order">Botryosphaeriales</named-content>
                  </kwd><kwd>
                    <named-content content-type="family">Aplosporellaceae</named-content>
                  </kwd></kwd-group><mixed-citation publication-type="journal"><person-group><name><surname>Bi</surname><given-names>Zixian</given-names></name><name><surname>Wu</surname><given-names>Yingying</given-names></name><name><surname>Li</surname><given-names>Shuji</given-names></name><name><surname>Tian</surname><given-names>Chengming</given-names></name></person-group><article-title>﻿New species and records of ascomycetes on cypress in Beijing, China</article-title><source>MycoKeys</source><day>16</day><month>10</month><year>2025</year><volume>123</volume><fpage>271</fpage><lpage>317</lpage><pub-id pub-id-type="doi">10.3897/mycokeys.123.165848</pub-id></mixed-citation></tp:treatment-meta><tp:nomenclature><label>﻿</label><tp:taxon-name><object-id xmlns:xlink="http://www.w3.org/1999/xlink" content-type="arpha" xlink:type="simple">5C06E227-F085-57E5-87E9-EDF71B77F768</object-id>
                  <tp:taxon-name-part taxon-name-part-type="genus" reg="Aplosporella">Aplosporella</tp:taxon-name-part>
                  <tp:taxon-name-part taxon-name-part-type="species" reg="prunicola">prunicola</tp:taxon-name-part>
                </tp:taxon-name><tp:taxon-authority>Damm &amp; Crous, Fungal Diversity 27: 39 (2007).</tp:taxon-authority><xref ref-type="fig" rid="F12">Fig. 12</xref></tp:nomenclature><tp:treatment-sec sec-type="description" id="SECID0EXYAI"><title>Description.</title><p><bold>Sexual form</bold>: Not observed. <bold>Asexual form: <italic>Fruiting bodies</italic></bold> densely distributed on dead twigs of <italic><tp:taxon-name><tp:taxon-name-part taxon-name-part-type="genus" reg="Platycladus">Platycladus</tp:taxon-name-part> <tp:taxon-name-part taxon-name-part-type="species" reg="orientalis">orientalis</tp:taxon-name-part></tp:taxon-name></italic>, mostly immersed in the host epidermis. <bold><italic>Conidiomata</italic></bold> pycnidial, immersed, multilocular, solitary, 406–651 μm diam., pycnidial wall composed of dark brown textura angularis in the outer layers, gradually becoming paler toward the interior, with the innermost region thin-walled and hyaline. <bold><italic>Ostiole</italic></bold> central, 67–122 μm diam. <bold><italic>Conidiophores</italic></bold> reduced to conidiogenous cells. <bold><italic>Conidiogenous cells</italic></bold> cylindrical, smooth, hyaline, 6.7–14.6 × 2.1–5.9 μm (av. ± S.D. = 10.5 ± 2.5 × 3.7 ± 1.1). <bold><italic>Paraphyses</italic></bold> long-cylindrical, occasionally swollen at the apex, 30.7–92.5 × 1.1–7.0 μm, septate, hyaline, smooth-walled, and branched. <bold><italic>Conidia</italic></bold> 16.1–23.0 × 8.3–14.2 μm (av. ± S.D. = 19.8 ± 1.6 × 11.1 ± 1.3), initially hyaline, gradually turning yellowish-brown, and finally dark brown at maturity, aseptate, smooth-walled.</p></tp:treatment-sec><tp:treatment-sec sec-type="description" id="SECID0EA1AI"><title>Cultural characteristics.</title><p>On <abbrev xmlns:xlink="http://www.w3.org/1999/xlink" xlink:title="potato dextrose agar plates" id="ABBRID0EG1AI" xlink:type="simple">PDA</abbrev> at 25 °C under dark conditions, the colony reached approximately 60 mm in diameter after 4 days of incubation, exhibiting abundant floccose aerial mycelium. After 10 days, the colony developed pale grayish-green pigmentation, later transitioning to whitish-gray and ultimately olivaceous. Sporulation commenced after 2 weeks, forming subglobose pycnidia.</p><fig id="F12" position="float" orientation="portrait"><object-id xmlns:xlink="http://www.w3.org/1999/xlink" content-type="doi" xlink:type="simple">10.3897/mycokeys.123.165848.figure12</object-id><object-id xmlns:xlink="http://www.w3.org/1999/xlink" content-type="arpha" xlink:type="simple">3270D71C-E557-5A19-912C-4F1E1BE02021</object-id><label>Figure 12.</label><caption><p><italic><tp:taxon-name><tp:taxon-name-part taxon-name-part-type="genus" reg="Aplosporella">Aplosporella</tp:taxon-name-part> <tp:taxon-name-part taxon-name-part-type="species" reg="prunicola">prunicola</tp:taxon-name-part></tp:taxon-name></italic> (<abbrev xmlns:xlink="http://www.w3.org/1999/xlink" content-type="institution" xlink:title="China Forestry Culture Collection Center" id="ABBRID0E41AI" xlink:type="simple">CFCC</abbrev> 72634). A. Conidiomata on a dead twig of <italic><tp:taxon-name><tp:taxon-name-part taxon-name-part-type="genus" reg="Platycladus">Platycladus</tp:taxon-name-part> <tp:taxon-name-part taxon-name-part-type="species" reg="orientalis">orientalis</tp:taxon-name-part></tp:taxon-name></italic>; B. Transverse section of conidioma; C. Longitudinal section of conidioma; D, E. Colony morphology on <abbrev xmlns:xlink="http://www.w3.org/1999/xlink" xlink:title="potato dextrose agar plates" id="ABBRID0EN2AI" xlink:type="simple">PDA</abbrev> front and reverse views; G. Pycnidia; H. Conidia; I, J. Conidiogenous cells and paraphyses. Scale bars: 200 µm (B, C); 100 µm (G); 10 µm (H–J).</p></caption><graphic xmlns:xlink="http://www.w3.org/1999/xlink" xlink:href="mycokeys-123-271-g012.jpg" position="float" orientation="portrait" xlink:type="simple" id="oo_1441401.jpg"><uri content-type="original_file" xlink:type="simple">https://binary.pensoft.net/fig/1441401</uri></graphic></fig></tp:treatment-sec><tp:treatment-sec sec-type="material" id="SECID0EW2AI"><title>Specimens examined.</title><p>China • Beijing City, Changping District, Longshan Sub-Farm, Ming Tombs, <named-content xmlns:xlink="http://www.w3.org/1999/xlink" content-type="dwc:verbatimCoordinates" xlink:type="simple"><named-content content-type="geo-json" specific-use="{&#34;type&#34;:&#34;Point&#34;,&#34;coordinates&#34;:[116.221389,40.240278]}" id="NCID0E62AI" xlink:type="simple">40°14'25"N, 116°13'17"E</named-content></named-content>, on the dead branches of <italic><tp:taxon-name><tp:taxon-name-part taxon-name-part-type="genus" reg="Platycladus">Platycladus</tp:taxon-name-part> <tp:taxon-name-part taxon-name-part-type="species" reg="orientalis">orientalis</tp:taxon-name-part></tp:taxon-name></italic>, 18 July 2024, Z.X. Bi &amp; C.M. Tian, <named-content xmlns:xlink="http://www.w3.org/1999/xlink" content-type="dwc:institutional_code" xlink:title="Museum of Beijing Forestry University" xlink:href="http://grbio.org/institution/beijing-forestry-university" xlink:type="simple">BJFC</named-content>-S2569, living culture <abbrev xmlns:xlink="http://www.w3.org/1999/xlink" content-type="institution" xlink:title="China Forestry Culture Collection Center" id="ABBRID0EU3AI" xlink:type="simple">CFCC</abbrev> 72634; China • Beijing City, Changping District, Dayu Mountain Scenic Area, Ming Tombs, <named-content xmlns:xlink="http://www.w3.org/1999/xlink" content-type="dwc:verbatimCoordinates" xlink:type="simple"><named-content content-type="geo-json" specific-use="{&#34;type&#34;:&#34;Point&#34;,&#34;coordinates&#34;:[116.196389,40.308889]}" id="NCID0E33AI" xlink:type="simple">40°18'32"N, 116°11'47"E</named-content></named-content>, on the dead branches of <italic><tp:taxon-name><tp:taxon-name-part taxon-name-part-type="genus" reg="Platycladus">P.</tp:taxon-name-part> <tp:taxon-name-part taxon-name-part-type="species" reg="orientalis">orientalis</tp:taxon-name-part></tp:taxon-name></italic>, 23 October 2024, Z.X. Bi &amp; M.H. Wang, <named-content xmlns:xlink="http://www.w3.org/1999/xlink" content-type="dwc:institutional_code" xlink:title="Museum of Beijing Forestry University" xlink:href="http://grbio.org/institution/beijing-forestry-university" xlink:type="simple">BJFC</named-content>-S2570, living culture <abbrev xmlns:xlink="http://www.w3.org/1999/xlink" content-type="institution" xlink:title="China Forestry Culture Collection Center" id="ABBRID0ER4AI" xlink:type="simple">CFCC</abbrev> 72640.</p></tp:treatment-sec><tp:treatment-sec sec-type="notes" id="SECID0EW4AI"><title>Notes.</title><p><italic><tp:taxon-name><tp:taxon-name-part taxon-name-part-type="genus" reg="Aplosporella">Aplosporella</tp:taxon-name-part> <tp:taxon-name-part taxon-name-part-type="species" reg="prunicola">prunicola</tp:taxon-name-part></tp:taxon-name></italic> was first isolated by <xref ref-type="bibr" rid="B11">Damm et al. (2007)</xref> from <tp:taxon-name><tp:taxon-name-part taxon-name-part-type="genus" reg="Prunus">Prunus</tp:taxon-name-part> <tp:taxon-name-part taxon-name-part-type="species" reg="persica">persica</tp:taxon-name-part> <tp:taxon-name-part taxon-name-part-type="infraspecific-rank">var.</tp:taxon-name-part> <tp:taxon-name-part taxon-name-part-type="variety" reg="nucipersica">nucipersica</tp:taxon-name-part></tp:taxon-name> in South Africa. In China, <italic><tp:taxon-name><tp:taxon-name-part taxon-name-part-type="genus" reg="Aplosporella">A.</tp:taxon-name-part> <tp:taxon-name-part taxon-name-part-type="species" reg="prunicola">prunicola</tp:taxon-name-part></tp:taxon-name></italic> has been recorded on <italic><tp:taxon-name><tp:taxon-name-part taxon-name-part-type="genus" reg="Castanea">Castanea</tp:taxon-name-part> <tp:taxon-name-part taxon-name-part-type="species" reg="mollissima">mollissima</tp:taxon-name-part></tp:taxon-name></italic>, <italic><tp:taxon-name><tp:taxon-name-part taxon-name-part-type="genus" reg="Euonymus">Euonymus</tp:taxon-name-part> <tp:taxon-name-part taxon-name-part-type="species" reg="japonicus">japonicus</tp:taxon-name-part></tp:taxon-name></italic>, and <italic><tp:taxon-name><tp:taxon-name-part taxon-name-part-type="genus" reg="Zanthoxylum">Zanthoxylum</tp:taxon-name-part> <tp:taxon-name-part taxon-name-part-type="species" reg="bungeanum">bungeanum</tp:taxon-name-part></tp:taxon-name></italic> (<xref ref-type="bibr" rid="B34">Jiang 2021</xref>; <xref ref-type="bibr" rid="B43">Li et al. 2023</xref>; <xref ref-type="bibr" rid="B46">Lin et al. 2023b</xref>). Based on comprehensive phylogenetic and morphological analyses, strains <abbrev xmlns:xlink="http://www.w3.org/1999/xlink" content-type="institution" xlink:title="China Forestry Culture Collection Center" id="ABBRID0EUABI" xlink:type="simple">CFCC</abbrev> 72634 and <abbrev xmlns:xlink="http://www.w3.org/1999/xlink" content-type="institution" xlink:title="China Forestry Culture Collection Center" id="ABBRID0EZABI" xlink:type="simple">CFCC</abbrev> 72640 were identified as <italic><tp:taxon-name><tp:taxon-name-part taxon-name-part-type="genus" reg="Aplosporella">A.</tp:taxon-name-part> <tp:taxon-name-part taxon-name-part-type="species" reg="prunicola">prunicola</tp:taxon-name-part></tp:taxon-name></italic>.</p></tp:treatment-sec><ref-list><ref id="B11"><mixed-citation xmlns:xlink="http://www.w3.org/1999/xlink" xlink:type="simple"><person-group><name name-style="western"><surname>Damm</surname><given-names>U</given-names></name><name name-style="western"><surname>Fourie</surname><given-names>PH</given-names></name><name name-style="western"><surname>Crous</surname><given-names>PW</given-names></name></person-group> (<year>2007</year>) <article-title><italic><tp:taxon-name><tp:taxon-name-part taxon-name-part-type="genus">Aplosporella</tp:taxon-name-part> <tp:taxon-name-part taxon-name-part-type="species">prunicola</tp:taxon-name-part></tp:taxon-name></italic>, a novel species of anamorphic <tp:taxon-name><tp:taxon-name-part taxon-name-part-type="family">Botryosphaeriaceae</tp:taxon-name-part></tp:taxon-name>.</article-title><source>Fungal Diversity</source><volume>27</volume>: <fpage>35</fpage>–<lpage>43</lpage>. <ext-link xlink:href="https://webofscience.clarivate.cn/wos/alldb/full-record/WOS:000251811200003" ext-link-type="uri" xlink:type="simple">https://webofscience.clarivate.cn/wos/alldb/full-record/WOS:000251811200003</ext-link></mixed-citation></ref><ref id="B34"><mixed-citation xmlns:xlink="http://www.w3.org/1999/xlink" xlink:type="simple"><person-group><name name-style="western"><surname>Jiang</surname><given-names>N</given-names></name></person-group> (<year>2021</year>) Taxonomy of <tp:taxon-name><tp:taxon-name-part taxon-name-part-type="phylum">Ascomycota</tp:taxon-name-part></tp:taxon-name> from <italic><tp:taxon-name><tp:taxon-name-part taxon-name-part-type="genus">Castanea</tp:taxon-name-part></tp:taxon-name></italic> in China. PhD Thesis, Beijing Forestry University, Beijing, 23–26.</mixed-citation></ref><ref id="B43"><mixed-citation xmlns:xlink="http://www.w3.org/1999/xlink" xlink:type="simple"><person-group><name name-style="western"><surname>Li</surname><given-names>WL</given-names></name><name name-style="western"><surname>Liang</surname><given-names>RR</given-names></name><name name-style="western"><surname>Dissanayake</surname><given-names>AJ</given-names></name><name name-style="western"><surname>Liu</surname><given-names>JK</given-names></name></person-group> (<year>2023</year>) <article-title>Botryosphaerialean fungi associatedwith woody oil plants cultivated in Sichuan Province, China.</article-title><source>MycoKeys</source><volume>97</volume>: <fpage>71</fpage>–<lpage>116</lpage>. <ext-link xlink:href="10.3897/mycokeys.97.103118" ext-link-type="doi" xlink:type="simple">https://doi.org/10.3897/mycokeys.97.103118</ext-link></mixed-citation></ref><ref id="B46"><mixed-citation xmlns:xlink="http://www.w3.org/1999/xlink" xlink:type="simple"><person-group><name name-style="western"><surname>Lin</surname><given-names>L</given-names></name><name name-style="western"><surname>Pan</surname><given-names>M</given-names></name><name name-style="western"><surname>Gao</surname><given-names>H</given-names></name><name name-style="western"><surname>Tian</surname><given-names>CM</given-names></name><name name-style="western"><surname>Fan</surname><given-names>XL</given-names></name></person-group> (<year>2023b</year>) <article-title>The potential fungal pathogens of <italic><tp:taxon-name><tp:taxon-name-part taxon-name-part-type="genus">Euonymus</tp:taxon-name-part> <tp:taxon-name-part taxon-name-part-type="species">japonicus</tp:taxon-name-part></tp:taxon-name></italic> in Beijing, China.</article-title><source>Journal of <tp:taxon-name><tp:taxon-name-part taxon-name-part-type="kingdom">Fungi</tp:taxon-name-part></tp:taxon-name> (Basel, Switzerland)</source><volume>9</volume>(<issue>2</issue>): <fpage>271</fpage>. <ext-link xlink:href="10.3390/jof9020271" ext-link-type="doi" xlink:type="simple">https://doi.org/10.3390/jof9020271</ext-link></mixed-citation></ref></ref-list></tp:taxon-treatment>
