# Supplementary material for: ﻿New species and records of ascomycetes on cypress in Beijing, China
Source: MycoKeys. 2025 Oct 16;123:271–317. doi: 10.3897/mycokeys.123.165848 (PMC12550508; doi:10.3897/mycokeys.123.165848)
Supplement: XML Treatment for Neofusicoccum occulatum [file mycokeys.123.165848-treatment6.xml]

<!DOCTYPE tp:taxon-treatment
  PUBLIC "-//TaxonX//DTD Taxonomic Treatment Publishing DTD v0 20100105//EN" "tax-treatment-NSO.dtd">
<tp:taxon-treatment xmlns:tp="http://www.plazi.org/taxpub"><tp:treatment-meta><kwd-group><label>Taxon classification</label><kwd>
                    <named-content content-type="kingdom">Fungi</named-content>
                  </kwd><kwd>
                    <named-content content-type="order">Botryosphaeriales</named-content>
                  </kwd><kwd>
                    <named-content content-type="family">Botryosphaeriaceae</named-content>
                  </kwd></kwd-group><mixed-citation publication-type="journal"><person-group><name><surname>Bi</surname><given-names>Zixian</given-names></name><name><surname>Wu</surname><given-names>Yingying</given-names></name><name><surname>Li</surname><given-names>Shuji</given-names></name><name><surname>Tian</surname><given-names>Chengming</given-names></name></person-group><article-title>﻿New species and records of ascomycetes on cypress in Beijing, China</article-title><source>MycoKeys</source><day>16</day><month>10</month><year>2025</year><volume>123</volume><fpage>271</fpage><lpage>317</lpage><pub-id pub-id-type="doi">10.3897/mycokeys.123.165848</pub-id></mixed-citation></tp:treatment-meta><tp:nomenclature><label>﻿</label><tp:taxon-name><object-id xmlns:xlink="http://www.w3.org/1999/xlink" content-type="arpha" xlink:type="simple">2D8E0FE4-17E5-519F-893B-516B362AC02B</object-id>
                  <tp:taxon-name-part taxon-name-part-type="genus" reg="Neofusicoccum">Neofusicoccum</tp:taxon-name-part>
                  <tp:taxon-name-part taxon-name-part-type="species" reg="occulatum">occulatum</tp:taxon-name-part>
                </tp:taxon-name><tp:taxon-authority>Sakalidis &amp; T.Burgess, Molecular Phylogenetics and Evolution 60(3): 340(2011)</tp:taxon-authority><xref ref-type="fig" rid="F13">Fig. 13</xref></tp:nomenclature><tp:treatment-sec sec-type="description" id="SECID0EWGBI"><title>Description.</title><p><bold>Sexual morph</bold>: Not observed. <bold>Asexual morph: <italic>Fruiting bodies</italic></bold> densely distributed on dead twigs of <italic><tp:taxon-name><tp:taxon-name-part taxon-name-part-type="genus" reg="Platycladus">Platycladus</tp:taxon-name-part> <tp:taxon-name-part taxon-name-part-type="species" reg="orientalis">orientalis</tp:taxon-name-part></tp:taxon-name></italic>. <bold><italic>Conidiomata</italic></bold> pycnidial immersed in bark surface, aggregated, unilocular or multilocular, subglobose, black, 58–194 µm diam. <bold><italic>Conidiophores</italic></bold> reduced to conidiogenous cells. <bold><italic>Conidiogenous cells</italic></bold> thin-walled, hyaline, ovoid to cylindrical, 6.1–19.5 × 1.0–4.3 µm (av. ± S.D. = 13.3 ± 3.7 × 2.8 ± 0.9). <bold><italic>Conidia</italic></bold> unicellular, hyaline, fusiform to subellipsoid, containing granular inclusions, occasionally with 1–2 oil droplets, 14.0–22.9 × 4.3–8.1 µm (av. ± S.D. = 19.8 ± 1.9 × 6.1 ± 0.7).</p></tp:treatment-sec><tp:treatment-sec sec-type="description" id="SECID0EZHBI"><title>Cultural characteristics.</title><p>On <abbrev xmlns:xlink="http://www.w3.org/1999/xlink" xlink:title="potato dextrose agar plates" id="ABBRID0E6HBI" xlink:type="simple">PDA</abbrev> at 25 °C under dark conditions, colonies reached approximately 60 mm in diameter after 7 days of incubation, exhibiting dense, floccose mycelium. After 10 days, the aerial hyphae developed a smoke-gray coloration, while the reverse side of colonies turned grayish-brown. With prolonged cultivation, the mycelium darkened to blackish-brown, accompanied by black pigmentation on the colony reverse. At approximately 20 days, grayish-white to smoke-black pycnidia formed on the medium, often embedded in mycelial mats and appearing as irregular masses or subglobose structures. At maturity, these pycnidia produced pale yellow conidial masses.</p><fig id="F13" position="float" orientation="portrait"><object-id xmlns:xlink="http://www.w3.org/1999/xlink" content-type="doi" xlink:type="simple">10.3897/mycokeys.123.165848.figure13</object-id><object-id xmlns:xlink="http://www.w3.org/1999/xlink" content-type="arpha" xlink:type="simple">D9F3B0E4-D240-5132-8931-DC9A5059CBEE</object-id><label>Figure 13.</label><caption><p><italic><tp:taxon-name><tp:taxon-name-part taxon-name-part-type="genus" reg="Neofusicoccum">Neofusicoccum</tp:taxon-name-part> <tp:taxon-name-part taxon-name-part-type="species" reg="occulatum">occulatum</tp:taxon-name-part></tp:taxon-name></italic> (<abbrev xmlns:xlink="http://www.w3.org/1999/xlink" content-type="institution" xlink:title="China Forestry Culture Collection Center" id="ABBRID0EWIBI" xlink:type="simple">CFCC</abbrev> 72629). A. Conidiomata on withered twigs of <italic><tp:taxon-name><tp:taxon-name-part taxon-name-part-type="genus" reg="Platycladus">Platycladus</tp:taxon-name-part> <tp:taxon-name-part taxon-name-part-type="species" reg="orientalis">orientalis</tp:taxon-name-part></tp:taxon-name></italic>; B. Colony morphology on <abbrev xmlns:xlink="http://www.w3.org/1999/xlink" xlink:title="potato dextrose agar plates" id="ABBRID0EGJBI" xlink:type="simple">PDA</abbrev> front views; C. The conidiomata on <abbrev xmlns:xlink="http://www.w3.org/1999/xlink" xlink:title="potato dextrose agar plates" id="ABBRID0EKJBI" xlink:type="simple">PDA</abbrev>; D, E. Pycnidia; F–H. Conidiogenous cells; I. Conidia. Scale bars: 100 µm (C); 10 µm (D–I).</p></caption><graphic xmlns:xlink="http://www.w3.org/1999/xlink" xlink:href="mycokeys-123-271-g013.jpg" position="float" orientation="portrait" xlink:type="simple" id="oo_1441402.jpg"><uri content-type="original_file" xlink:type="simple">https://binary.pensoft.net/fig/1441402</uri></graphic></fig></tp:treatment-sec><tp:treatment-sec sec-type="material" id="SECID0ETJBI"><title>Specimens examined.</title><p>China • Beijing City, Changping District, Mangshan National Forest Park, Ming Tombs, <named-content xmlns:xlink="http://www.w3.org/1999/xlink" content-type="dwc:verbatimCoordinates" xlink:type="simple"><named-content content-type="geo-json" specific-use="{&#34;type&#34;:&#34;Point&#34;,&#34;coordinates&#34;:[116.280833,40.268056]}" id="NCID0E3JBI" xlink:type="simple">40°16'5"N, 116°16'51"E</named-content></named-content>, on the diseased branches of <italic><tp:taxon-name><tp:taxon-name-part taxon-name-part-type="genus" reg="Platycladus">Platycladus</tp:taxon-name-part> <tp:taxon-name-part taxon-name-part-type="species" reg="orientalis">orientalis</tp:taxon-name-part></tp:taxon-name></italic>, 23 November 2024, Z.X. Bi &amp; W.K. Gao, <named-content xmlns:xlink="http://www.w3.org/1999/xlink" content-type="dwc:institutional_code" xlink:title="Museum of Beijing Forestry University" xlink:href="http://grbio.org/institution/beijing-forestry-university" xlink:type="simple">BJFC</named-content>-S2579, living culture <abbrev xmlns:xlink="http://www.w3.org/1999/xlink" content-type="institution" xlink:title="China Forestry Culture Collection Center" id="ABBRID0ERKBI" xlink:type="simple">CFCC</abbrev> 72629; China • Beijing City, Changping District, Mangshan National Forest Park, Ming Tombs, <named-content xmlns:xlink="http://www.w3.org/1999/xlink" content-type="dwc:verbatimCoordinates" xlink:type="simple"><named-content content-type="geo-json" specific-use="{&#34;type&#34;:&#34;Point&#34;,&#34;coordinates&#34;:[116.282500,40.268056]}" id="NCID0EZKBI" xlink:type="simple">40°16'5"N, 116°16'57"E</named-content></named-content>, on the dead branches of <italic><tp:taxon-name><tp:taxon-name-part taxon-name-part-type="genus" reg="Platycladus">P.</tp:taxon-name-part> <tp:taxon-name-part taxon-name-part-type="species" reg="orientalis">orientalis</tp:taxon-name-part></tp:taxon-name></italic>, 23 November 2024, Z.X. Bi &amp; W.K. Gao, <named-content xmlns:xlink="http://www.w3.org/1999/xlink" content-type="dwc:institutional_code" xlink:title="Museum of Beijing Forestry University" xlink:href="http://grbio.org/institution/beijing-forestry-university" xlink:type="simple">BJFC</named-content>-S2580, living culture <abbrev xmlns:xlink="http://www.w3.org/1999/xlink" content-type="institution" xlink:title="China Forestry Culture Collection Center" id="ABBRID0EOLBI" xlink:type="simple">CFCC</abbrev> 72636.</p></tp:treatment-sec><tp:treatment-sec sec-type="notes" id="SECID0ETLBI"><title>Notes.</title><p><italic><tp:taxon-name><tp:taxon-name-part taxon-name-part-type="genus" reg="Neofusicoccum">Neofusicoccum</tp:taxon-name-part> <tp:taxon-name-part taxon-name-part-type="species" reg="occulatum">occulatum</tp:taxon-name-part></tp:taxon-name></italic> was introduced by <xref ref-type="bibr" rid="B73">Sakalidis et al. (2011)</xref> and was isolated from <italic><tp:taxon-name><tp:taxon-name-part taxon-name-part-type="genus" reg="Eucalyptus">Eucalyptus</tp:taxon-name-part></tp:taxon-name></italic> spp. and <italic><tp:taxon-name><tp:taxon-name-part taxon-name-part-type="genus" reg="Wollemia">Wollemia</tp:taxon-name-part> <tp:taxon-name-part taxon-name-part-type="species" reg="nobilis">nobilis</tp:taxon-name-part></tp:taxon-name></italic> in Australia. Previous studies have demonstrated that this fungus is a pathogen causing canker and shoot blight in <italic><tp:taxon-name><tp:taxon-name-part taxon-name-part-type="genus" reg="Platycladus">Platycladus</tp:taxon-name-part> <tp:taxon-name-part taxon-name-part-type="species" reg="orientalis">orientalis</tp:taxon-name-part></tp:taxon-name></italic> (<xref ref-type="bibr" rid="B51">Liu et al. 2022</xref>; <xref ref-type="bibr" rid="B24">Guo 2023</xref>). It has also been recorded on host plants such as <italic><tp:taxon-name><tp:taxon-name-part taxon-name-part-type="genus" reg="Prunus">Prunus</tp:taxon-name-part> <tp:taxon-name-part taxon-name-part-type="species" reg="persica">persica</tp:taxon-name-part></tp:taxon-name></italic> and <italic><tp:taxon-name><tp:taxon-name-part taxon-name-part-type="genus" reg="Dendrobium">Dendrobium</tp:taxon-name-part> <tp:taxon-name-part taxon-name-part-type="species" reg="chrysanthum">chrysanthum</tp:taxon-name-part></tp:taxon-name></italic> (<xref ref-type="bibr" rid="B54">Ma et al. 2021</xref>; <xref ref-type="bibr" rid="B117">Zhou et al. 2024</xref>). Based on comprehensive phylogenetic and morphological analyses, strains <abbrev xmlns:xlink="http://www.w3.org/1999/xlink" content-type="institution" xlink:title="China Forestry Culture Collection Center" id="ABBRID0ELOBI" xlink:type="simple">CFCC</abbrev> 72629 and <abbrev xmlns:xlink="http://www.w3.org/1999/xlink" content-type="institution" xlink:title="China Forestry Culture Collection Center" id="ABBRID0EQOBI" xlink:type="simple">CFCC</abbrev> 72636 were identified as <italic><tp:taxon-name><tp:taxon-name-part taxon-name-part-type="genus" reg="Neofusicoccum">Neofusicoccum</tp:taxon-name-part> <tp:taxon-name-part taxon-name-part-type="species" reg="occulatum">occulatum</tp:taxon-name-part></tp:taxon-name></italic>.</p></tp:treatment-sec><ref-list><ref id="B73"><mixed-citation xmlns:xlink="http://www.w3.org/1999/xlink" xlink:type="simple"><person-group><name name-style="western"><surname>Sakalidis</surname><given-names>ML</given-names></name><name name-style="western"><surname>Hardy</surname><given-names>GESJ</given-names></name><name name-style="western"><surname>Burgess</surname><given-names>TI</given-names></name></person-group> (<year>2011</year>) <article-title>Use of the Genealogical Sorting Index (GSI) to delineate species boundaries in the <italic><tp:taxon-name><tp:taxon-name-part taxon-name-part-type="genus">Neofusicoccum</tp:taxon-name-part> <tp:taxon-name-part taxon-name-part-type="species">parvum</tp:taxon-name-part></tp:taxon-name></italic>-<italic><tp:taxon-name><tp:taxon-name-part taxon-name-part-type="genus">Neofusicoccum</tp:taxon-name-part> <tp:taxon-name-part taxon-name-part-type="species">ribis</tp:taxon-name-part></tp:taxon-name></italic> species complex.</article-title><source>Molecular Phylogenetics and Evolution</source><volume>60</volume>(<issue>320</issue>): <fpage>333</fpage>–<lpage>344</lpage>. <ext-link xlink:href="10.1016/j.ympev.2011.04.026" ext-link-type="doi" xlink:type="simple">https://doi.org/10.1016/j.ympev.2011.04.026</ext-link></mixed-citation></ref><ref id="B51"><mixed-citation xmlns:xlink="http://www.w3.org/1999/xlink" xlink:type="simple"><person-group><name name-style="western"><surname>Liu</surname><given-names>ZZ</given-names></name><name name-style="western"><surname>Qi</surname><given-names>YK</given-names></name><name name-style="western"><surname>Lu</surname><given-names>J</given-names></name><name name-style="western"><surname>Zhang</surname><given-names>YJ</given-names></name><name name-style="western"><surname>Zhang</surname><given-names>W</given-names></name><name name-style="western"><surname>Liu</surname><given-names>Y</given-names></name><name name-style="western"><surname>Fu</surname><given-names>CC</given-names></name><name name-style="western"><surname>Liu</surname><given-names>Y</given-names></name><name name-style="western"><surname>Liu</surname><given-names>BY</given-names></name><name name-style="western"><surname>Wang</surname><given-names>QH</given-names></name></person-group> (<year>2022</year>) <article-title>Identification of the pathogen of branch blight of <italic><tp:taxon-name><tp:taxon-name-part taxon-name-part-type="genus">Platycladus</tp:taxon-name-part> <tp:taxon-name-part taxon-name-part-type="species">orientalis</tp:taxon-name-part></tp:taxon-name></italic> in Shandong Province and determination of its pathogenicity.</article-title><source>Forestry Research</source><volume>35</volume>(<issue>4</issue>): <fpage>197</fpage>–<lpage>204</lpage>. <ext-link xlink:href="10.13275/j.cnki.lykxyj.2022.004.021" ext-link-type="doi" xlink:type="simple">https://doi.org/10.13275/j.cnki.lykxyj.2022.004.021</ext-link></mixed-citation></ref><ref id="B24"><mixed-citation xmlns:xlink="http://www.w3.org/1999/xlink" xlink:type="simple"><person-group><name name-style="western"><surname>Guo</surname><given-names>LL</given-names></name></person-group> (<year>2023</year>) Identification of pathogens, biological characteristics and indoor screening of pesticides for cypress ulcer disease. MS Thesis, Southwest University.</mixed-citation></ref><ref id="B54"><mixed-citation xmlns:xlink="http://www.w3.org/1999/xlink" xlink:type="simple"><person-group><name name-style="western"><surname>Ma</surname><given-names>XY</given-names></name><name name-style="western"><surname>Hyde</surname><given-names>KD</given-names></name><name name-style="western"><surname>Phillips</surname><given-names>AJ</given-names></name><name name-style="western"><surname>Kang</surname><given-names>JC</given-names></name><name name-style="western"><surname>Chomnunti</surname><given-names>P</given-names></name><name name-style="western"><surname>Doilom</surname><given-names>M</given-names></name></person-group> (<year>2021</year>) <article-title>Three new host records of endophytic <italic><tp:taxon-name><tp:taxon-name-part taxon-name-part-type="genus">Neofusicoccum</tp:taxon-name-part></tp:taxon-name></italic> species reported from <italic><tp:taxon-name><tp:taxon-name-part taxon-name-part-type="genus">Dendrobium</tp:taxon-name-part></tp:taxon-name></italic> orchids.</article-title><source>Phytotaxa</source><volume>494</volume>(<issue>2</issue>): <fpage>193</fpage>–<lpage>207</lpage>. <ext-link xlink:href="10.11646/phytotaxa.494.2.2" ext-link-type="doi" xlink:type="simple">https://doi.org/10.11646/phytotaxa.494.2.2</ext-link></mixed-citation></ref><ref id="B117"><mixed-citation xmlns:xlink="http://www.w3.org/1999/xlink" xlink:type="simple"><person-group><name name-style="western"><surname>Zhou</surname><given-names>Y</given-names></name><name name-style="western"><surname>Manawasinghe</surname><given-names>IS</given-names></name><name name-style="western"><surname>He</surname><given-names>ZZ</given-names></name><name name-style="western"><surname>Zhang</surname><given-names>W</given-names></name><name name-style="western"><surname>Liu</surname><given-names>M</given-names></name><name name-style="western"><surname>Song</surname><given-names>JY</given-names></name><name name-style="western"><surname>Li</surname><given-names>SF</given-names></name><name name-style="western"><surname>Fan</surname><given-names>ZF</given-names></name><name name-style="western"><surname>Yan</surname><given-names>JY</given-names></name></person-group> (<year>2024</year>) <article-title>Microfungi associated with peach branch diseases in China.</article-title><source>Journal of <tp:taxon-name><tp:taxon-name-part taxon-name-part-type="kingdom">Fungi</tp:taxon-name-part></tp:taxon-name> (Basel, Switzerland)</source><volume>10</volume>(<issue>3</issue>): <fpage>217</fpage>. <ext-link xlink:href="10.3390/jof10030217" ext-link-type="doi" xlink:type="simple">https://doi.org/10.3390/jof10030217</ext-link></mixed-citation></ref></ref-list></tp:taxon-treatment>
