# Supplementary material for: ﻿New species and records of ascomycetes on cypress in Beijing, China
Source: MycoKeys. 2025 Oct 16;123:271–317. doi: 10.3897/mycokeys.123.165848 (PMC12550508; doi:10.3897/mycokeys.123.165848)
Supplement: XML Treatment for Nigrospora oryzae [file mycokeys.123.165848-treatment7.xml]

<!DOCTYPE tp:taxon-treatment
  PUBLIC "-//TaxonX//DTD Taxonomic Treatment Publishing DTD v0 20100105//EN" "tax-treatment-NSO.dtd">
<tp:taxon-treatment xmlns:tp="http://www.plazi.org/taxpub"><tp:treatment-meta><kwd-group><label>Taxon classification</label><kwd>
                    <named-content content-type="kingdom">Fungi</named-content>
                  </kwd><kwd>
                    <named-content content-type="order">Xylariales</named-content>
                  </kwd><kwd>
                    <named-content content-type="family">Apiosporaceae</named-content>
                  </kwd></kwd-group><mixed-citation publication-type="journal"><person-group><name><surname>Bi</surname><given-names>Zixian</given-names></name><name><surname>Wu</surname><given-names>Yingying</given-names></name><name><surname>Li</surname><given-names>Shuji</given-names></name><name><surname>Tian</surname><given-names>Chengming</given-names></name></person-group><article-title>﻿New species and records of ascomycetes on cypress in Beijing, China</article-title><source>MycoKeys</source><day>16</day><month>10</month><year>2025</year><volume>123</volume><fpage>271</fpage><lpage>317</lpage><pub-id pub-id-type="doi">10.3897/mycokeys.123.165848</pub-id></mixed-citation></tp:treatment-meta><tp:nomenclature><label>﻿</label><tp:taxon-name><object-id xmlns:xlink="http://www.w3.org/1999/xlink" content-type="arpha" xlink:type="simple">A73F79DD-C46D-5C0E-8416-38001906FF50</object-id>
                  <tp:taxon-name-part taxon-name-part-type="genus" reg="Nigrospora">Nigrospora</tp:taxon-name-part>
                  <tp:taxon-name-part taxon-name-part-type="species" reg="oryzae">oryzae</tp:taxon-name-part>
                </tp:taxon-name><tp:taxon-authority>(Berk. &amp; Broome) Petch, J. Indian Bot. Soc. 4: 24 (1924)</tp:taxon-authority><xref ref-type="fig" rid="F14">Fig. 14</xref></tp:nomenclature><tp:treatment-sec sec-type="description" id="SECID0ERRBI"><title>Description.</title><p><bold>Sexual morph</bold>: Not observed. <bold>Asexual morph: <italic>Hyphae</italic></bold> interwoven, initially hyaline, becoming brownish with age, septate, frequently branched, 2.4–6.7 µm diam. <bold><italic>Conidiophores</italic></bold> reduced to conidiogenous cells. <bold><italic>Conidiogenous cells</italic></bold> predominantly clustered but occasionally solitary on hyphae, hyaline, ampulliform to subglobose, 3.1–13.8 × 3.4–7.4 µm (av. ± S.D. = 7.3 ± 2.2 × 5.5 ± 1.0). <bold><italic>Conidia</italic></bold> typically aggregated in slimy masses, initially white and hyaline, gradually turning pale brown, and finally black at maturity, smooth-walled, aseptate, globose to subellipsoid, 11.7–14.8 × 10.2–13.9 µm (av. ± S.D. = 12.8 ± 0.6 × 11.9 ± 0.9).</p></tp:treatment-sec><tp:treatment-sec sec-type="description" id="SECID0EGSBI"><title>Cultural characteristics.</title><p>On <abbrev xmlns:xlink="http://www.w3.org/1999/xlink" xlink:title="potato dextrose agar plates" id="ABBRID0EMSBI" xlink:type="simple">PDA</abbrev> medium, colonies initially appeared white and cottony. After 7 days of incubation, the mycelium developed a smoke-gray coloration, with denser growth and darker pigmentation in the central region compared to the margins. By day 20, the colonies turned grayish-black throughout.</p><fig id="F14" position="float" orientation="portrait"><object-id xmlns:xlink="http://www.w3.org/1999/xlink" content-type="doi" xlink:type="simple">10.3897/mycokeys.123.165848.figure14</object-id><object-id xmlns:xlink="http://www.w3.org/1999/xlink" content-type="arpha" xlink:type="simple">F52DA0C1-B950-545E-A3B0-CE7973E8AB8E</object-id><label>Figure 14.</label><caption><p><italic><tp:taxon-name><tp:taxon-name-part taxon-name-part-type="genus" reg="Nigrospora">Nigrospora</tp:taxon-name-part> <tp:taxon-name-part taxon-name-part-type="species" reg="oryzae">oryzae</tp:taxon-name-part></tp:taxon-name></italic> (<abbrev xmlns:xlink="http://www.w3.org/1999/xlink" content-type="institution" xlink:title="China Forestry Culture Collection Center" id="ABBRID0EDTBI" xlink:type="simple">CFCC</abbrev> 72638, <abbrev xmlns:xlink="http://www.w3.org/1999/xlink" content-type="institution" xlink:title="China Forestry Culture Collection Center" id="ABBRID0EITBI" xlink:type="simple">CFCC</abbrev> 72644). A, B. Diseased scale leaves of <italic><tp:taxon-name><tp:taxon-name-part taxon-name-part-type="genus" reg="Platycladus">Platycladus</tp:taxon-name-part> <tp:taxon-name-part taxon-name-part-type="species" reg="orientalis">orientalis</tp:taxon-name-part></tp:taxon-name></italic>; C. Withered leaf tips of <italic><tp:taxon-name><tp:taxon-name-part taxon-name-part-type="genus" reg="Juniperus">Juniperus</tp:taxon-name-part> <tp:taxon-name-part taxon-name-part-type="species" reg="procumbens">procumbens</tp:taxon-name-part></tp:taxon-name></italic>; D, E. Colony surface and reverse on <abbrev xmlns:xlink="http://www.w3.org/1999/xlink" xlink:title="potato dextrose agar plates" id="ABBRID0EDUBI" xlink:type="simple">PDA</abbrev>; F, G. Conidia; H, I. Conidiogenous cells. Scale bars: 10 µm (F–I).</p></caption><graphic xmlns:xlink="http://www.w3.org/1999/xlink" xlink:href="mycokeys-123-271-g014.jpg" position="float" orientation="portrait" xlink:type="simple" id="oo_1441403.jpg"><uri content-type="original_file" xlink:type="simple">https://binary.pensoft.net/fig/1441403</uri></graphic></fig></tp:treatment-sec><tp:treatment-sec sec-type="material" id="SECID0EMUBI"><title>Specimens examined.</title><p>China • Beijing City, Changping District, Dayu Mountain Scenic Area, Ming Tombs, <named-content xmlns:xlink="http://www.w3.org/1999/xlink" content-type="dwc:verbatimCoordinates" xlink:type="simple"><named-content content-type="geo-json" specific-use="{&#34;type&#34;:&#34;Point&#34;,&#34;coordinates&#34;:[116.201111,40.305556]}" id="NCID0EVUBI" xlink:type="simple">40°18'20"N, 116°12'4"E</named-content></named-content>, on the diseased scale leaves with lesions of <italic><tp:taxon-name><tp:taxon-name-part taxon-name-part-type="genus" reg="Platycladus">Platycladus</tp:taxon-name-part> <tp:taxon-name-part taxon-name-part-type="species" reg="orientalis">orientalis</tp:taxon-name-part></tp:taxon-name></italic>, 23 October 2024, Z.X. Bi &amp; M.H. W, <named-content xmlns:xlink="http://www.w3.org/1999/xlink" content-type="dwc:institutional_code" xlink:title="Museum of Beijing Forestry University" xlink:href="http://grbio.org/institution/beijing-forestry-university" xlink:type="simple">BJFC</named-content>-S2574, living culture <abbrev xmlns:xlink="http://www.w3.org/1999/xlink" content-type="institution" xlink:title="China Forestry Culture Collection Center" id="ABBRID0EKVBI" xlink:type="simple">CFCC</abbrev> 72644. China • Beijing City, Changping District, Changling Scenic Area, Ming Tombs, <named-content xmlns:xlink="http://www.w3.org/1999/xlink" content-type="dwc:verbatimCoordinates" xlink:type="simple"><named-content content-type="geo-json" specific-use="{&#34;type&#34;:&#34;Point&#34;,&#34;coordinates&#34;:[116.240000,40.294722]}" id="NCID0ESVBI" xlink:type="simple">40°17'41"N, 116°14'24"E</named-content></named-content>, on the withered leaf tips of <italic><tp:taxon-name><tp:taxon-name-part taxon-name-part-type="genus" reg="Juniperus">Juniperus</tp:taxon-name-part> <tp:taxon-name-part taxon-name-part-type="species" reg="procumbens">procumbens</tp:taxon-name-part></tp:taxon-name></italic>, 23 October 2024, Z.X. Bi, <named-content xmlns:xlink="http://www.w3.org/1999/xlink" content-type="dwc:institutional_code" xlink:title="Museum of Beijing Forestry University" xlink:href="http://grbio.org/institution/beijing-forestry-university" xlink:type="simple">BJFC</named-content>-S2575, living culture <abbrev xmlns:xlink="http://www.w3.org/1999/xlink" content-type="institution" xlink:title="China Forestry Culture Collection Center" id="ABBRID0EHWBI" xlink:type="simple">CFCC</abbrev> 72638.</p></tp:treatment-sec><tp:treatment-sec sec-type="notes" id="SECID0EMWBI"><title>Notes.</title><p><italic><tp:taxon-name><tp:taxon-name-part taxon-name-part-type="genus" reg="Nigrospora">Nigrospora</tp:taxon-name-part> <tp:taxon-name-part taxon-name-part-type="species" reg="oryzae">oryzae</tp:taxon-name-part></tp:taxon-name></italic> is recognized as both an endophyte and a pathogen causing leaf spot disease on rice (<italic><tp:taxon-name><tp:taxon-name-part taxon-name-part-type="genus" reg="Oryza">Oryza</tp:taxon-name-part> <tp:taxon-name-part taxon-name-part-type="species" reg="sativa">sativa</tp:taxon-name-part></tp:taxon-name></italic>); it commonly colonizes diverse plants and plant debris in dual roles as a pathogen and endophyte (<xref ref-type="bibr" rid="B97">Wang et al. 2017</xref>; <xref ref-type="bibr" rid="B49">Liu et al. 2021</xref>; <xref ref-type="bibr" rid="B52">Liu et al. 2024</xref>). In this study, two fungal strains, <abbrev xmlns:xlink="http://www.w3.org/1999/xlink" content-type="institution" xlink:title="China Forestry Culture Collection Center" id="ABBRID0EUXBI" xlink:type="simple">CFCC</abbrev> 72638 and <abbrev xmlns:xlink="http://www.w3.org/1999/xlink" content-type="institution" xlink:title="China Forestry Culture Collection Center" id="ABBRID0EZXBI" xlink:type="simple">CFCC</abbrev> 72644, were isolated from <italic><tp:taxon-name><tp:taxon-name-part taxon-name-part-type="genus" reg="Platycladus">Platycladus</tp:taxon-name-part> <tp:taxon-name-part taxon-name-part-type="species" reg="orientalis">orientalis</tp:taxon-name-part></tp:taxon-name></italic> and <italic><tp:taxon-name><tp:taxon-name-part taxon-name-part-type="genus" reg="Juniperus">Juniperus</tp:taxon-name-part> <tp:taxon-name-part taxon-name-part-type="species" reg="procumbens">procumbens</tp:taxon-name-part></tp:taxon-name></italic>. Based on comprehensive phylogenetic and morphological analyses, strains <abbrev xmlns:xlink="http://www.w3.org/1999/xlink" content-type="institution" xlink:title="China Forestry Culture Collection Center" id="ABBRID0EUYBI" xlink:type="simple">CFCC</abbrev> 72644 and <abbrev xmlns:xlink="http://www.w3.org/1999/xlink" content-type="institution" xlink:title="China Forestry Culture Collection Center" id="ABBRID0EZYBI" xlink:type="simple">CFCC</abbrev> 72638 were identified as <italic><tp:taxon-name><tp:taxon-name-part taxon-name-part-type="genus" reg="Nigrospora">N.</tp:taxon-name-part> <tp:taxon-name-part taxon-name-part-type="species" reg="oryzae">oryzae</tp:taxon-name-part></tp:taxon-name></italic>.</p></tp:treatment-sec><ref-list><ref id="B97"><mixed-citation xmlns:xlink="http://www.w3.org/1999/xlink" xlink:type="simple"><person-group><name name-style="western"><surname>Wang</surname><given-names>M</given-names></name><name name-style="western"><surname>Liu</surname><given-names>F</given-names></name><name name-style="western"><surname>Crous</surname><given-names>PW</given-names></name><name name-style="western"><surname>Cai</surname><given-names>L</given-names></name></person-group> (<year>2017</year>) <article-title>Phylogenetic reassessment of <italic><tp:taxon-name><tp:taxon-name-part taxon-name-part-type="genus">Nigrospora</tp:taxon-name-part></tp:taxon-name></italic>: Ubiquitous endophytes, plant and human pathogens.</article-title><source>Persoonia</source><volume>39</volume>(<issue>1</issue>): <fpage>118</fpage>–<lpage>142</lpage>. <ext-link xlink:href="10.3767/persoonia.2017.39.06" ext-link-type="doi" xlink:type="simple">https://doi.org/10.3767/persoonia.2017.39.06</ext-link></mixed-citation></ref><ref id="B49"><mixed-citation xmlns:xlink="http://www.w3.org/1999/xlink" xlink:type="simple"><person-group><name name-style="western"><surname>Liu</surname><given-names>LM</given-names></name><name name-style="western"><surname>Zhao</surname><given-names>H</given-names></name><name name-style="western"><surname>Zhao</surname><given-names>Y</given-names></name><name name-style="western"><surname>Zhang</surname><given-names>YL</given-names></name><name name-style="western"><surname>Fu</surname><given-names>Q</given-names></name><name name-style="western"><surname>Huang</surname><given-names>SW</given-names></name></person-group> (<year>2021</year>) <article-title><italic><tp:taxon-name><tp:taxon-name-part taxon-name-part-type="genus">Nigrospora</tp:taxon-name-part> <tp:taxon-name-part taxon-name-part-type="species">oryzae</tp:taxon-name-part></tp:taxon-name></italic> causing panicle branch rot disease on <italic><tp:taxon-name><tp:taxon-name-part taxon-name-part-type="genus">Oryza</tp:taxon-name-part> <tp:taxon-name-part taxon-name-part-type="species">sativa</tp:taxon-name-part></tp:taxon-name></italic> (rice).</article-title><source>Plant Disease</source><volume>105</volume>(<issue>9</issue>): <fpage>2724</fpage>. <ext-link xlink:href="10.1094/PDIS-11-20-2423-PDN" ext-link-type="doi" xlink:type="simple">https://doi.org/10.1094/PDIS-11-20-2423-PDN</ext-link></mixed-citation></ref><ref id="B52"><mixed-citation xmlns:xlink="http://www.w3.org/1999/xlink" xlink:type="simple"><person-group><name name-style="western"><surname>Liu</surname><given-names>Y</given-names></name><name name-style="western"><surname>An</surname><given-names>JH</given-names></name><name name-style="western"><surname>Safdar</surname><given-names>A</given-names></name><name name-style="western"><surname>Shen</surname><given-names>Y</given-names></name><name name-style="western"><surname>Sun</surname><given-names>Y</given-names></name><name name-style="western"><surname>Shu</surname><given-names>WH</given-names></name><name name-style="western"><surname>Tan</surname><given-names>XJ</given-names></name><name name-style="western"><surname>Zhu</surname><given-names>B</given-names></name><name name-style="western"><surname>Xiao</surname><given-names>JX</given-names></name><name name-style="western"><surname>Schirawski</surname><given-names>J</given-names></name><name name-style="western"><surname>He</surname><given-names>F</given-names></name><name name-style="western"><surname>Zhu</surname><given-names>GP</given-names></name></person-group> (<year>2024</year>) <article-title>Identification and characterization of <italic><tp:taxon-name><tp:taxon-name-part taxon-name-part-type="genus">Nigrospora</tp:taxon-name-part></tp:taxon-name></italic> species and a novel species, <italic><tp:taxon-name><tp:taxon-name-part taxon-name-part-type="genus">Nigrospora</tp:taxon-name-part> <tp:taxon-name-part taxon-name-part-type="species">anhuiensis</tp:taxon-name-part></tp:taxon-name></italic>, causing black leaf spot on Rice and wild Rice in the Anhui Province of China.</article-title><source>Journal of <tp:taxon-name><tp:taxon-name-part taxon-name-part-type="kingdom">Fungi</tp:taxon-name-part></tp:taxon-name> (Basel, Switzerland)</source><volume>10</volume>(<issue>2</issue>): <fpage>156</fpage>. <ext-link xlink:href="10.3390/jof10020156" ext-link-type="doi" xlink:type="simple">https://doi.org/10.3390/jof10020156</ext-link></mixed-citation></ref></ref-list></tp:taxon-treatment>
