# Supplementary material for: ﻿New species and records of ascomycetes on cypress in Beijing, China
Source: MycoKeys. 2025 Oct 16;123:271–317. doi: 10.3897/mycokeys.123.165848 (PMC12550508; doi:10.3897/mycokeys.123.165848)
Supplement: XML Treatment for Nigrospora osmanthi [file mycokeys.123.165848-treatment8.xml]

<!DOCTYPE tp:taxon-treatment
  PUBLIC "-//TaxonX//DTD Taxonomic Treatment Publishing DTD v0 20100105//EN" "tax-treatment-NSO.dtd">
<tp:taxon-treatment xmlns:tp="http://www.plazi.org/taxpub"><tp:treatment-meta><kwd-group><label>Taxon classification</label><kwd>
                    <named-content content-type="kingdom">Fungi</named-content>
                  </kwd><kwd>
                    <named-content content-type="order">Xylariales</named-content>
                  </kwd><kwd>
                    <named-content content-type="family">Apiosporaceae</named-content>
                  </kwd></kwd-group><mixed-citation publication-type="journal"><person-group><name><surname>Bi</surname><given-names>Zixian</given-names></name><name><surname>Wu</surname><given-names>Yingying</given-names></name><name><surname>Li</surname><given-names>Shuji</given-names></name><name><surname>Tian</surname><given-names>Chengming</given-names></name></person-group><article-title>﻿New species and records of ascomycetes on cypress in Beijing, China</article-title><source>MycoKeys</source><day>16</day><month>10</month><year>2025</year><volume>123</volume><fpage>271</fpage><lpage>317</lpage><pub-id pub-id-type="doi">10.3897/mycokeys.123.165848</pub-id></mixed-citation></tp:treatment-meta><tp:nomenclature><label>﻿</label><tp:taxon-name><object-id xmlns:xlink="http://www.w3.org/1999/xlink" content-type="arpha" xlink:type="simple">AD67D4D6-7DDF-56BF-86D8-77475A3B0298</object-id>
                  <tp:taxon-name-part taxon-name-part-type="genus" reg="Nigrospora">Nigrospora</tp:taxon-name-part>
                  <tp:taxon-name-part taxon-name-part-type="species" reg="osmanthi">osmanthi</tp:taxon-name-part>
                </tp:taxon-name><tp:taxon-authority>Mei Wang &amp; L. Cai, Persoonia 39: 135 (2017)</tp:taxon-authority><xref ref-type="fig" rid="F15">Fig. 15</xref></tp:nomenclature><tp:treatment-sec sec-type="description" id="SECID0ES1BI"><title>Description.</title><p><bold>Sexual morph</bold>: Not observed. <bold>Asexual morph: <italic>Hyphae</italic></bold> interwoven, initially hyaline, becoming pale brown to yellowish-brown with age, thick-walled, septate, frequently branched, 2.0–5.1 µm diam. <bold><italic>Conidiophores</italic></bold> reduced to conidiogenous cells. <bold><italic>Conidiogenous cells</italic></bold> solitary on hyphae, smooth-walled, hyaline turning pale yellowish-brown with maturation, variable in shape (phialidic, short-clavate, subglobose to cylindrical), 7.8–13.7 × 4.1–7.8 µm (av. ± S.D. = 8.2 ± 3.0 × 5.5 ± 1.1). <bold><italic>Conidia</italic></bold> solitary, initially hyaline, maturing to black, smooth-walled, aseptate, subglobose, 12.0–15.2 × 7.9–14.4 µm (av. ± S.D. = 13.5 ± 0.8 × 11.7 ± 1.3).</p></tp:treatment-sec><tp:treatment-sec sec-type="description" id="SECID0EH2BI"><title>Cultural characteristics.</title><p>On <abbrev xmlns:xlink="http://www.w3.org/1999/xlink" xlink:title="potato dextrose agar plates" id="ABBRID0EN2BI" xlink:type="simple">PDA</abbrev> medium, colonies initially appeared white and cottony with abundant aerial mycelium, spreading radially to form concentric rings. Three distinct pigmentation zones were observed from the surface view, exhibiting a darker central region. At 10 days, the central zone developed a smoke-gray coloration while the margins gradually faded to whitish-gray. By 20 days, the entire colony turned uniformly grayish-black, maintaining a cottony, appressed growth habit across the agar surface.</p><fig id="F15" position="float" orientation="portrait"><object-id xmlns:xlink="http://www.w3.org/1999/xlink" content-type="doi" xlink:type="simple">10.3897/mycokeys.123.165848.figure15</object-id><object-id xmlns:xlink="http://www.w3.org/1999/xlink" content-type="arpha" xlink:type="simple">1AA0B057-00E8-518B-B486-75480D0BB3C5</object-id><label>Figure 15.</label><caption><p><italic><tp:taxon-name><tp:taxon-name-part taxon-name-part-type="genus" reg="Nigrospora">Nigrospora</tp:taxon-name-part> <tp:taxon-name-part taxon-name-part-type="species" reg="osmanthi">osmanthi</tp:taxon-name-part></tp:taxon-name></italic> (<abbrev xmlns:xlink="http://www.w3.org/1999/xlink" content-type="institution" xlink:title="China Forestry Culture Collection Center" id="ABBRID0EE3BI" xlink:type="simple">CFCC</abbrev> 72646). A. Healthy strobili of <italic><tp:taxon-name><tp:taxon-name-part taxon-name-part-type="genus" reg="Juniperus">Juniperus</tp:taxon-name-part> <tp:taxon-name-part taxon-name-part-type="species" reg="chinensis">chinensis</tp:taxon-name-part></tp:taxon-name></italic>; B, C. Colony surface and reverse on <abbrev xmlns:xlink="http://www.w3.org/1999/xlink" xlink:title="potato dextrose agar plates" id="ABBRID0EU3BI" xlink:type="simple">PDA</abbrev>; D. Conidia; E–G. Conidiogenous cells. Scale bars: 10 µm (D–G).</p></caption><graphic xmlns:xlink="http://www.w3.org/1999/xlink" xlink:href="mycokeys-123-271-g015.jpg" position="float" orientation="portrait" xlink:type="simple" id="oo_1441404.jpg"><uri content-type="original_file" xlink:type="simple">https://binary.pensoft.net/fig/1441404</uri></graphic></fig></tp:treatment-sec><tp:treatment-sec sec-type="material" id="SECID0E43BI"><title>Specimens examined.</title><p>China • Beijing City, Changping District, Dingling Scenic Area, Ming Tombs, <named-content xmlns:xlink="http://www.w3.org/1999/xlink" content-type="dwc:verbatimCoordinates" xlink:type="simple"><named-content content-type="geo-json" specific-use="{&#34;type&#34;:&#34;Point&#34;,&#34;coordinates&#34;:[116.241944,40.291111]}" id="NCID0EG4BI" xlink:type="simple">40°17'28"N, 116°14'31"E</named-content></named-content>, on the healthy strobili of <italic><tp:taxon-name><tp:taxon-name-part taxon-name-part-type="genus" reg="Juniperus">Juniperus</tp:taxon-name-part> <tp:taxon-name-part taxon-name-part-type="species" reg="chinensis">chinensis</tp:taxon-name-part></tp:taxon-name></italic>, 31 March 2025, Z.X. Bi, <named-content xmlns:xlink="http://www.w3.org/1999/xlink" content-type="dwc:institutional_code" xlink:title="Museum of Beijing Forestry University" xlink:href="http://grbio.org/institution/beijing-forestry-university" xlink:type="simple">BJFC</named-content>-S2577, living culture <abbrev xmlns:xlink="http://www.w3.org/1999/xlink" content-type="institution" xlink:title="China Forestry Culture Collection Center" id="ABBRID0E24BI" xlink:type="simple">CFCC</abbrev> 72646; China • Beijing City, Changping District, Dayu Mountain Scenic Area, Ming Tombs, <named-content xmlns:xlink="http://www.w3.org/1999/xlink" content-type="dwc:verbatimCoordinates" xlink:type="simple"><named-content content-type="geo-json" specific-use="{&#34;type&#34;:&#34;Point&#34;,&#34;coordinates&#34;:[116.201111,40.305556]}" id="NCID0ED5BI" xlink:type="simple">40°18'20"N, 116°12'4"E</named-content></named-content>, on the diseased scale leaves with lesions of <italic><tp:taxon-name><tp:taxon-name-part taxon-name-part-type="genus" reg="Platycladus">Platycladus</tp:taxon-name-part> <tp:taxon-name-part taxon-name-part-type="species" reg="orientalis">orientalis</tp:taxon-name-part></tp:taxon-name></italic>, 23 October 2024, Z.X. Bi &amp; M.H. W, <named-content xmlns:xlink="http://www.w3.org/1999/xlink" content-type="dwc:institutional_code" xlink:title="Museum of Beijing Forestry University" xlink:href="http://grbio.org/institution/beijing-forestry-university" xlink:type="simple">BJFC</named-content>-S2576, living culture <abbrev xmlns:xlink="http://www.w3.org/1999/xlink" content-type="institution" xlink:title="China Forestry Culture Collection Center" id="ABBRID0EY5BI" xlink:type="simple">CFCC</abbrev> 72649.</p></tp:treatment-sec><tp:treatment-sec sec-type="notes" id="SECID0E45BI"><title>Notes.</title><p><italic><tp:taxon-name><tp:taxon-name-part taxon-name-part-type="genus" reg="Nigrospora">Nigrospora</tp:taxon-name-part> <tp:taxon-name-part taxon-name-part-type="species" reg="osmanthi">osmanthi</tp:taxon-name-part></tp:taxon-name></italic> was first described by <xref ref-type="bibr" rid="B97">Wang et al. (2017)</xref> based on specimens isolated from <italic><tp:taxon-name><tp:taxon-name-part taxon-name-part-type="genus" reg="Osmanthus">Osmanthus</tp:taxon-name-part></tp:taxon-name></italic> sp. Subsequent studies have documented its occurrence on diverse host plants, including <italic><tp:taxon-name><tp:taxon-name-part taxon-name-part-type="genus" reg="Cirsium">Cirsium</tp:taxon-name-part> <tp:taxon-name-part taxon-name-part-type="species" reg="setosum">setosum</tp:taxon-name-part></tp:taxon-name></italic>, <italic><tp:taxon-name><tp:taxon-name-part taxon-name-part-type="genus" reg="Codium">Codium</tp:taxon-name-part></tp:taxon-name></italic> sp., <italic><tp:taxon-name><tp:taxon-name-part taxon-name-part-type="genus" reg="Fagopyrum">Fagopyrum</tp:taxon-name-part> <tp:taxon-name-part taxon-name-part-type="species" reg="tataricum">tataricum</tp:taxon-name-part></tp:taxon-name></italic>, <italic><tp:taxon-name><tp:taxon-name-part taxon-name-part-type="genus" reg="Phyllostachys">Phyllostachys</tp:taxon-name-part> <tp:taxon-name-part taxon-name-part-type="species" reg="nigra">nigra</tp:taxon-name-part></tp:taxon-name></italic>, <italic><tp:taxon-name><tp:taxon-name-part taxon-name-part-type="genus" reg="Phragmites">Phragmites</tp:taxon-name-part> <tp:taxon-name-part taxon-name-part-type="species" reg="australis">australis</tp:taxon-name-part></tp:taxon-name></italic>, <italic><tp:taxon-name><tp:taxon-name-part taxon-name-part-type="genus" reg="Rosa">Rosa</tp:taxon-name-part> <tp:taxon-name-part taxon-name-part-type="species" reg="chinensis">chinensis</tp:taxon-name-part></tp:taxon-name></italic>, <italic><tp:taxon-name><tp:taxon-name-part taxon-name-part-type="genus" reg="Rudbeckia">Rudbeckia</tp:taxon-name-part> <tp:taxon-name-part taxon-name-part-type="species" reg="hirta">hirta</tp:taxon-name-part></tp:taxon-name></italic>, and <italic><tp:taxon-name><tp:taxon-name-part taxon-name-part-type="genus" reg="Ulva">Ulva</tp:taxon-name-part></tp:taxon-name></italic> sp. (<xref ref-type="bibr" rid="B25">Hao et al. 2020</xref>; <xref ref-type="bibr" rid="B76">Shen et al. 2021</xref>; <xref ref-type="bibr" rid="B40">Lee et al. 2023</xref>). Based on comprehensive phylogenetic and morphological analyses, strains <abbrev xmlns:xlink="http://www.w3.org/1999/xlink" content-type="institution" xlink:title="China Forestry Culture Collection Center" id="ABBRID0EVCCI" xlink:type="simple">CFCC</abbrev> 72646 and <abbrev xmlns:xlink="http://www.w3.org/1999/xlink" content-type="institution" xlink:title="China Forestry Culture Collection Center" id="ABBRID0E1CCI" xlink:type="simple">CFCC</abbrev> 72649 were identified as <italic><tp:taxon-name><tp:taxon-name-part taxon-name-part-type="genus" reg="Nigrospora">N.</tp:taxon-name-part> <tp:taxon-name-part taxon-name-part-type="species" reg="osmanthi">osmanthi</tp:taxon-name-part></tp:taxon-name></italic>.</p></tp:treatment-sec><ref-list><ref id="B97"><mixed-citation xmlns:xlink="http://www.w3.org/1999/xlink" xlink:type="simple"><person-group><name name-style="western"><surname>Wang</surname><given-names>M</given-names></name><name name-style="western"><surname>Liu</surname><given-names>F</given-names></name><name name-style="western"><surname>Crous</surname><given-names>PW</given-names></name><name name-style="western"><surname>Cai</surname><given-names>L</given-names></name></person-group> (<year>2017</year>) <article-title>Phylogenetic reassessment of <italic><tp:taxon-name><tp:taxon-name-part taxon-name-part-type="genus">Nigrospora</tp:taxon-name-part></tp:taxon-name></italic>: Ubiquitous endophytes, plant and human pathogens.</article-title><source>Persoonia</source><volume>39</volume>(<issue>1</issue>): <fpage>118</fpage>–<lpage>142</lpage>. <ext-link xlink:href="10.3767/persoonia.2017.39.06" ext-link-type="doi" xlink:type="simple">https://doi.org/10.3767/persoonia.2017.39.06</ext-link></mixed-citation></ref><ref id="B25"><mixed-citation xmlns:xlink="http://www.w3.org/1999/xlink" xlink:type="simple"><person-group><name name-style="western"><surname>Hao</surname><given-names>Y</given-names></name><name name-style="western"><surname>Aluthmuhandiram</surname><given-names>JVS</given-names></name><name name-style="western"><surname>Chethana</surname><given-names>KWT</given-names></name><name name-style="western"><surname>Manawasinghe</surname><given-names>IS</given-names></name><name name-style="western"><surname>Li</surname><given-names>X</given-names></name><name name-style="western"><surname>Liu</surname><given-names>M</given-names></name><name name-style="western"><surname>Hyde</surname><given-names>KD</given-names></name><name name-style="western"><surname>Phillips</surname><given-names>AJL</given-names></name><name name-style="western"><surname>Zhang</surname><given-names>W</given-names></name></person-group> (<year>2020</year>) <article-title><italic><tp:taxon-name><tp:taxon-name-part taxon-name-part-type="genus">Nigrospora</tp:taxon-name-part></tp:taxon-name></italic> species associated with various hosts from Shandong Peninsula, China.</article-title><source>Mycobiology</source><volume>48</volume>(<issue>3</issue>): <fpage>169</fpage>–<lpage>183</lpage>. <ext-link xlink:href="10.1080/12298093.2020.1761747" ext-link-type="doi" xlink:type="simple">https://doi.org/10.1080/12298093.2020.1761747</ext-link></mixed-citation></ref><ref id="B76"><mixed-citation xmlns:xlink="http://www.w3.org/1999/xlink" xlink:type="simple"><person-group><name name-style="western"><surname>Shen</surname><given-names>Q</given-names></name><name name-style="western"><surname>Peng</surname><given-names>XX</given-names></name><name name-style="western"><surname>He</surname><given-names>F</given-names></name><name name-style="western"><surname>Li</surname><given-names>SQ</given-names></name><name name-style="western"><surname>Xiao</surname><given-names>ZY</given-names></name><name name-style="western"><surname>Wang</surname><given-names>HH</given-names></name><name name-style="western"><surname>Tang</surname><given-names>XK</given-names></name><name name-style="western"><surname>Zhou</surname><given-names>ML</given-names></name></person-group> (<year>2021</year>) <article-title>First report of <italic><tp:taxon-name><tp:taxon-name-part taxon-name-part-type="genus">Nigrospora</tp:taxon-name-part> <tp:taxon-name-part taxon-name-part-type="species">osmanthi</tp:taxon-name-part></tp:taxon-name></italic> causing leaf spot on tartary buckwheat in China.</article-title><source>Plant Disease</source><volume>105</volume>(<issue>4</issue>): <fpage>1227</fpage>–<lpage>1227</lpage>. <ext-link xlink:href="10.1094/PDIS-08-20-1773-PDN" ext-link-type="doi" xlink:type="simple">https://doi.org/10.1094/PDIS-08-20-1773-PDN</ext-link></mixed-citation></ref><ref id="B40"><mixed-citation xmlns:xlink="http://www.w3.org/1999/xlink" xlink:type="simple"><person-group><name name-style="western"><surname>Lee</surname><given-names>WJ</given-names></name><name name-style="western"><surname>Kim</surname><given-names>DG</given-names></name><name name-style="western"><surname>Perera</surname><given-names>RH</given-names></name><name name-style="western"><surname>Kim</surname><given-names>JS</given-names></name><name name-style="western"><surname>Cho</surname><given-names>Y</given-names></name><name name-style="western"><surname>Lee</surname><given-names>JW</given-names></name><name name-style="western"><surname>Seo</surname><given-names>CW</given-names></name><name name-style="western"><surname>Lim</surname><given-names>YW</given-names></name></person-group> (<year>2023</year>) <article-title>Diversity of <italic><tp:taxon-name><tp:taxon-name-part taxon-name-part-type="genus">Nigrospora</tp:taxon-name-part></tp:taxon-name></italic> (<tp:taxon-name><tp:taxon-name-part taxon-name-part-type="order">Xylariales</tp:taxon-name-part></tp:taxon-name>, <tp:taxon-name><tp:taxon-name-part taxon-name-part-type="family">Apiosporaceae</tp:taxon-name-part></tp:taxon-name>) species identified in Korean macroalgae including five unrecorded species.</article-title><source>Mycobiology</source><volume>51</volume>(<issue>6</issue>): <fpage>401</fpage>–<lpage>409</lpage>. <ext-link xlink:href="10.1080/12298093.2023.2283272" ext-link-type="doi" xlink:type="simple">https://doi.org/10.1080/12298093.2023.2283272</ext-link></mixed-citation></ref></ref-list></tp:taxon-treatment>
