# Supplementary material for: ﻿New species and records of ascomycetes on cypress in Beijing, China
Source: MycoKeys. 2025 Oct 16;123:271–317. doi: 10.3897/mycokeys.123.165848 (PMC12550508; doi:10.3897/mycokeys.123.165848)
Supplement: XML Treatment for Nigrospora philosophiae-doctoris [file mycokeys.123.165848-treatment9.xml]

<!DOCTYPE tp:taxon-treatment
  PUBLIC "-//TaxonX//DTD Taxonomic Treatment Publishing DTD v0 20100105//EN" "tax-treatment-NSO.dtd">
<tp:taxon-treatment xmlns:tp="http://www.plazi.org/taxpub"><tp:treatment-meta><kwd-group><label>Taxon classification</label><kwd>
                    <named-content content-type="kingdom">Fungi</named-content>
                  </kwd><kwd>
                    <named-content content-type="order">Xylariales</named-content>
                  </kwd><kwd>
                    <named-content content-type="family">Apiosporaceae</named-content>
                  </kwd></kwd-group><mixed-citation publication-type="journal"><person-group><name><surname>Bi</surname><given-names>Zixian</given-names></name><name><surname>Wu</surname><given-names>Yingying</given-names></name><name><surname>Li</surname><given-names>Shuji</given-names></name><name><surname>Tian</surname><given-names>Chengming</given-names></name></person-group><article-title>﻿New species and records of ascomycetes on cypress in Beijing, China</article-title><source>MycoKeys</source><day>16</day><month>10</month><year>2025</year><volume>123</volume><fpage>271</fpage><lpage>317</lpage><pub-id pub-id-type="doi">10.3897/mycokeys.123.165848</pub-id></mixed-citation></tp:treatment-meta><tp:nomenclature><label>﻿</label><tp:taxon-name><object-id xmlns:xlink="http://www.w3.org/1999/xlink" content-type="arpha" xlink:type="simple">F94F37B9-6A35-55E8-9A23-26740A485917</object-id>
                  <tp:taxon-name-part taxon-name-part-type="genus" reg="Nigrospora">Nigrospora</tp:taxon-name-part>
                  <tp:taxon-name-part taxon-name-part-type="species" reg="philosophiae-doctoris">philosophiae-doctoris</tp:taxon-name-part>
                </tp:taxon-name><tp:taxon-authority>Raza, Qian Chen &amp; L. Cai, Studies in Mycology 101: 491(2022)</tp:taxon-authority><xref ref-type="fig" rid="F16">Fig. 16</xref></tp:nomenclature><tp:treatment-sec sec-type="description" id="SECID0ETECI"><title>Description.</title><p><bold>Sexual morph</bold>: Not observed. <bold>Asexual morph: <italic>Hyphae</italic></bold> interwoven, initially hyaline, becoming pale brown to yellowish-brown with age, darkening to light brown near sporulating regions, septate, thick-walled, frequently branched, 1.5–4.8 µm in diameter. <bold><italic>Conidiophores</italic></bold> reduced to conidiogenous cells. <bold><italic>Conidiogenous cells</italic></bold> initially hyaline, maturing to pale brown or yellowish-brown, predominantly solitary but occasionally clustered (2–3 cells), phialidic or subglobose, 2.5–11.4 × 3.0–8.1 µm (av. ± S.D. = 8.1 ± 2.2 × 7.1 ± 2.0). <bold><italic>Conidia</italic></bold> borne singly on hyphae, rarely in sparse clusters, initially light yellowish-brown, turning black or dark brown at maturity, smooth-walled, aseptate, subglobose to ellipsoidal, 13.7–18.9 × 10.4–17.8 µm (av. ± S.D. = 16.3 ± 1.1 × 13.4 ± 1.9).</p></tp:treatment-sec><tp:treatment-sec sec-type="material" id="SECID0EIFCI"><title>Specimens examined.</title><p>China • Beijing City, Changping District, Dingling Scenic Area, Ming Tombs, <named-content xmlns:xlink="http://www.w3.org/1999/xlink" content-type="dwc:verbatimCoordinates" xlink:type="simple"><named-content content-type="geo-json" specific-use="{&#34;type&#34;:&#34;Point&#34;,&#34;coordinates&#34;:[116.241944,40.291111]}" id="NCID0ERFCI" xlink:type="simple">40°17'28"N, 116°14'31"E</named-content></named-content>, on the healthy strobili of <italic><tp:taxon-name><tp:taxon-name-part taxon-name-part-type="genus" reg="Juniperus">Juniperus</tp:taxon-name-part> <tp:taxon-name-part taxon-name-part-type="species" reg="chinensis">chinensis</tp:taxon-name-part></tp:taxon-name></italic>, 31 March 2025, Z.X. Bi, <named-content xmlns:xlink="http://www.w3.org/1999/xlink" content-type="dwc:institutional_code" xlink:title="Museum of Beijing Forestry University" xlink:href="http://grbio.org/institution/beijing-forestry-university" xlink:type="simple">BJFC</named-content>-S2577, living culture <abbrev xmlns:xlink="http://www.w3.org/1999/xlink" content-type="institution" xlink:title="China Forestry Culture Collection Center" id="ABBRID0EGGCI" xlink:type="simple">CFCC</abbrev> 72628; China • Beijing City, Changping District, Dayu Mountain Scenic Area, Ming Tombs, <named-content xmlns:xlink="http://www.w3.org/1999/xlink" content-type="dwc:verbatimCoordinates" xlink:type="simple"><named-content content-type="geo-json" specific-use="{&#34;type&#34;:&#34;Point&#34;,&#34;coordinates&#34;:[116.201111,40.305556]}" id="NCID0EOGCI" xlink:type="simple">40°18'20"N, 116°12'4"E</named-content></named-content>, on the diseased scale leaves with lesions of <italic><tp:taxon-name><tp:taxon-name-part taxon-name-part-type="genus" reg="Platycladus">Platycladus</tp:taxon-name-part> <tp:taxon-name-part taxon-name-part-type="species" reg="orientalis">orientalis</tp:taxon-name-part></tp:taxon-name></italic>, 23 October 2024, Z.X. Bi &amp; M.H. W, <named-content xmlns:xlink="http://www.w3.org/1999/xlink" content-type="dwc:institutional_code" xlink:title="Museum of Beijing Forestry University" xlink:href="http://grbio.org/institution/beijing-forestry-university" xlink:type="simple">BJFC</named-content>-S2576, living culture <abbrev xmlns:xlink="http://www.w3.org/1999/xlink" content-type="institution" xlink:title="China Forestry Culture Collection Center" id="ABBRID0EDHCI" xlink:type="simple">CFCC</abbrev> 72637.</p></tp:treatment-sec><tp:treatment-sec sec-type="notes" id="SECID0EIHCI"><title>Notes.</title><p><italic><tp:taxon-name><tp:taxon-name-part taxon-name-part-type="genus" reg="Nigrospora">Nigrospora</tp:taxon-name-part> <tp:taxon-name-part taxon-name-part-type="species" reg="philosophiae-doctoris">philosophiae-doctoris</tp:taxon-name-part></tp:taxon-name></italic> was first isolated from <italic><tp:taxon-name><tp:taxon-name-part taxon-name-part-type="genus" reg="Disporum">Disporum</tp:taxon-name-part> <tp:taxon-name-part taxon-name-part-type="species" reg="sessile">sessile</tp:taxon-name-part></tp:taxon-name></italic> (<tp:taxon-name><tp:taxon-name-part taxon-name-part-type="family">Colchicaceae</tp:taxon-name-part></tp:taxon-name>) (<xref ref-type="bibr" rid="B6">Chen et al. 2022</xref>). <xref ref-type="bibr" rid="B66">Petrović et al. (2023)</xref> demonstrated that <italic><tp:taxon-name><tp:taxon-name-part taxon-name-part-type="genus" reg="Nigrospora">N.</tp:taxon-name-part> <tp:taxon-name-part taxon-name-part-type="species" reg="philosophiae-doctoris">philosophiae-doctoris</tp:taxon-name-part></tp:taxon-name></italic> is a causal agent of olive leaf spot disease. Subsequently, <xref ref-type="bibr" rid="B107">Yan et al. (2025)</xref> isolated this species from lesions on <italic><tp:taxon-name><tp:taxon-name-part taxon-name-part-type="genus" reg="Camellia">Camellia</tp:taxon-name-part> <tp:taxon-name-part taxon-name-part-type="species" reg="japonica">japonica</tp:taxon-name-part></tp:taxon-name></italic> and reported it as a novel pathogen causing <italic><tp:taxon-name><tp:taxon-name-part taxon-name-part-type="genus" reg="Camellia"/><tp:taxon-name-part taxon-name-part-type="species" reg="camellia">camellia</tp:taxon-name-part></tp:taxon-name></italic> leaf spot. Phylogenetic analyses confirmed that the two strains isolated in this study, <abbrev xmlns:xlink="http://www.w3.org/1999/xlink" content-type="institution" xlink:title="China Forestry Culture Collection Center" id="ABBRID0EVJCI" xlink:type="simple">CFCC</abbrev> 72628 and <abbrev xmlns:xlink="http://www.w3.org/1999/xlink" content-type="institution" xlink:title="China Forestry Culture Collection Center" id="ABBRID0E1JCI" xlink:type="simple">CFCC</abbrev> 72637, clustered within the same clade as <italic><tp:taxon-name><tp:taxon-name-part taxon-name-part-type="genus" reg="Nigrospora">N.</tp:taxon-name-part> <tp:taxon-name-part taxon-name-part-type="species" reg="philosophiae-doctoris">philosophiae-doctoris</tp:taxon-name-part></tp:taxon-name></italic> (ex-type strain CGMCC 3.20540) with strong statistical support (<abbrev xmlns:xlink="http://www.w3.org/1999/xlink" xlink:title="Maximum Likelihood" id="ABBRID0EKKCI" xlink:type="simple">ML</abbrev>/<abbrev xmlns:xlink="http://www.w3.org/1999/xlink" xlink:title="Bayesian inference" id="ABBRID0EOKCI" xlink:type="simple">BI</abbrev> = 100/1) (Fig. <xref ref-type="fig" rid="F2">2</xref>). Morphologically, these strains exhibited conidiophores reduced to conidiogenous cells, mostly solitary, 2.5–11.4 × 3.0–8.1 µm (literature range: 4–9.5 × 3–7.5 µm); conidia were black, subglobose, and measured 13.7–18.9 × 10.4–17.8 µm (literature range: 11–16 × 8–14 µm), although slightly larger than those described by <xref ref-type="bibr" rid="B6">Chen et al. (2022)</xref>, but all other morphological characteristics aligned with those described by <xref ref-type="bibr" rid="B6">Chen et al. (2022)</xref>. Based on integrated phylogenetic and morphological evidence, these strains were conclusively identified as <italic><tp:taxon-name><tp:taxon-name-part taxon-name-part-type="genus" reg="Nigrospora">N.</tp:taxon-name-part> <tp:taxon-name-part taxon-name-part-type="species" reg="philosophiae-doctoris">philosophiae-doctoris</tp:taxon-name-part></tp:taxon-name></italic>. This represents the first report of this fungal species on <italic><tp:taxon-name><tp:taxon-name-part taxon-name-part-type="genus" reg="Juniperus">Juniperus</tp:taxon-name-part> <tp:taxon-name-part taxon-name-part-type="species" reg="chinensis">chinensis</tp:taxon-name-part></tp:taxon-name></italic> and <italic><tp:taxon-name><tp:taxon-name-part taxon-name-part-type="genus" reg="Platycladus">Platycladus</tp:taxon-name-part> <tp:taxon-name-part taxon-name-part-type="species" reg="orientalis">orientalis</tp:taxon-name-part></tp:taxon-name></italic>.</p><fig id="F16" position="float" orientation="portrait"><object-id xmlns:xlink="http://www.w3.org/1999/xlink" content-type="doi" xlink:type="simple">10.3897/mycokeys.123.165848.figure16</object-id><object-id xmlns:xlink="http://www.w3.org/1999/xlink" content-type="arpha" xlink:type="simple">F6F07341-639E-50DB-9DE6-F0F215434DBC</object-id><label>Figure 16.</label><caption><p><italic><tp:taxon-name><tp:taxon-name-part taxon-name-part-type="genus" reg="Nigrospora">Nigrospora</tp:taxon-name-part> <tp:taxon-name-part taxon-name-part-type="species" reg="philosophiae-doctoris">philosophiae-doctoris</tp:taxon-name-part></tp:taxon-name></italic> (<abbrev xmlns:xlink="http://www.w3.org/1999/xlink" content-type="institution" xlink:title="China Forestry Culture Collection Center" id="ABBRID0ESMCI" xlink:type="simple">CFCC</abbrev> 72628, <abbrev xmlns:xlink="http://www.w3.org/1999/xlink" content-type="institution" xlink:title="China Forestry Culture Collection Center" id="ABBRID0EXMCI" xlink:type="simple">CFCC</abbrev> 72637). A. Diseased scale leaves habit of <italic><tp:taxon-name><tp:taxon-name-part taxon-name-part-type="genus" reg="Platycladus">Platycladus</tp:taxon-name-part> <tp:taxon-name-part taxon-name-part-type="species" reg="orientalis">orientalis</tp:taxon-name-part></tp:taxon-name></italic>; B. Healthy strobili habit of <italic><tp:taxon-name><tp:taxon-name-part taxon-name-part-type="genus" reg="Juniperus">Juniperus</tp:taxon-name-part> <tp:taxon-name-part taxon-name-part-type="species" reg="chinensis">chinensis</tp:taxon-name-part></tp:taxon-name></italic>; C. Colony surface on <abbrev xmlns:xlink="http://www.w3.org/1999/xlink" xlink:title="potato dextrose agar plates" id="ABBRID0ESNCI" xlink:type="simple">PDA</abbrev>; D, E. Conidia; F–I. Conidiogenous cells. Scale bars: 10 µm (D–I).</p></caption><graphic xmlns:xlink="http://www.w3.org/1999/xlink" xlink:href="mycokeys-123-271-g016.jpg" position="float" orientation="portrait" xlink:type="simple" id="oo_1441405.jpg"><uri content-type="original_file" xlink:type="simple">https://binary.pensoft.net/fig/1441405</uri></graphic></fig></tp:treatment-sec><tp:treatment-sec><!--Section generated to contain objects referenced in tp:taxon-treatment.--><fig id="F2" position="float" orientation="portrait"><object-id xmlns:xlink="http://www.w3.org/1999/xlink" content-type="doi" xlink:type="simple">10.3897/mycokeys.123.165848.figure2</object-id><object-id xmlns:xlink="http://www.w3.org/1999/xlink" content-type="arpha" xlink:type="simple">5CC0CB1B-AD62-52F6-BB47-A1A4FA0960D6</object-id><label>Figure 2.</label><caption><p><abbrev xmlns:xlink="http://www.w3.org/1999/xlink" xlink:title="Maximum Likelihood" id="ABBRID0E56AE" xlink:type="simple">ML</abbrev> phylogenetic tree of <italic><tp:taxon-name><tp:taxon-name-part taxon-name-part-type="genus" reg="Nigrospora">Nigrospora</tp:taxon-name-part></tp:taxon-name></italic> based on combined <abbrev xmlns:xlink="http://www.w3.org/1999/xlink" xlink:title="internal transcribed spacer region rDNA" id="ABBRID0EKAAG" xlink:type="simple">ITS</abbrev>, <italic><abbrev xmlns:xlink="http://www.w3.org/1999/xlink" xlink:title="translation elongation factor 1-alpha" id="ABBRID0EPAAG" xlink:type="simple">tef1</abbrev>-α</italic>, and <italic><abbrev xmlns:xlink="http://www.w3.org/1999/xlink" xlink:title="partial beta-tubulin" id="ABBRID0EVAAG" xlink:type="simple">tub2</abbrev></italic> sequence data. The tree is rooted with <italic><tp:taxon-name><tp:taxon-name-part taxon-name-part-type="genus" reg="Apiospora">Apiospora</tp:taxon-name-part> <tp:taxon-name-part taxon-name-part-type="species" reg="malaysiana">malaysiana</tp:taxon-name-part></tp:taxon-name></italic> (CBS 102053) and <italic><tp:taxon-name><tp:taxon-name-part taxon-name-part-type="genus" reg="Apiospora">Apiospora</tp:taxon-name-part> <tp:taxon-name-part taxon-name-part-type="species" reg="pseudoparenchymatica">pseudoparenchymatica</tp:taxon-name-part></tp:taxon-name></italic> (LC 7234). Bootstrap support values from <abbrev xmlns:xlink="http://www.w3.org/1999/xlink" xlink:title="Maximum Likelihood" id="ABBRID0EPBAG" xlink:type="simple">ML</abbrev> analysis (<abbrev xmlns:xlink="http://www.w3.org/1999/xlink" xlink:title="Maximum Likelihood" id="ABBRID0ETBAG" xlink:type="simple">ML</abbrev> ≥ 50%) and Bayesian posterior probabilities (<abbrev xmlns:xlink="http://www.w3.org/1999/xlink" xlink:title="Bayesian inference" id="ABBRID0EXBAG" xlink:type="simple">BI</abbrev> ≥ 0.90) are shown at the nodes. Strains obtained in this study are marked in blue; ex-type strains are indicated in bold black type.</p></caption><graphic xmlns:xlink="http://www.w3.org/1999/xlink" xlink:href="mycokeys-123-271-g002.jpg" position="float" orientation="portrait" xlink:type="simple" id="oo_1441391.jpg"><uri content-type="original_file" xlink:type="simple">https://binary.pensoft.net/fig/1441391</uri></graphic></fig></tp:treatment-sec><ref-list><ref id="B6"><mixed-citation xmlns:xlink="http://www.w3.org/1999/xlink" xlink:type="simple"><person-group><name name-style="western"><surname>Chen</surname><given-names>Q</given-names></name><name name-style="western"><surname>Bakhshi</surname><given-names>M</given-names></name><name name-style="western"><surname>Balci</surname><given-names>Y</given-names></name><name name-style="western"><surname>Broders</surname><given-names>KD</given-names></name><name name-style="western"><surname>Cheewangkoon</surname><given-names>R</given-names></name><name name-style="western"><surname>Chen</surname><given-names>SF</given-names></name><name name-style="western"><surname>Fan</surname><given-names>XL</given-names></name><name name-style="western"><surname>Gramaje</surname><given-names>D</given-names></name><name name-style="western"><surname>Halleen</surname><given-names>F</given-names></name><name name-style="western"><surname>Jung</surname><given-names>MH</given-names></name><name name-style="western"><surname>Jiang</surname><given-names>N</given-names></name><name name-style="western"><surname>Jung</surname><given-names>T</given-names></name><name name-style="western"><surname>Májek</surname><given-names>T</given-names></name><name name-style="western"><surname>Marincowitz</surname><given-names>S</given-names></name><name name-style="western"><surname>Milenko-vić</surname><given-names>I</given-names></name><name name-style="western"><surname>Mostert</surname><given-names>L</given-names></name><name name-style="western"><surname>Nakashima</surname><given-names>C</given-names></name><name name-style="western"><surname>Nurul Faziha</surname><given-names>I</given-names></name><name name-style="western"><surname>Pan</surname><given-names>M</given-names></name><name name-style="western"><surname>Raza</surname><given-names>M</given-names></name><name name-style="western"><surname>Scanu</surname><given-names>B</given-names></name><name name-style="western"><surname>Spies</surname><given-names>CFJ</given-names></name><name name-style="western"><surname>Suhaizan</surname><given-names>L</given-names></name><name name-style="western"><surname>Suzuki</surname><given-names>H</given-names></name><name name-style="western"><surname>Tian</surname><given-names>CM</given-names></name><name name-style="western"><surname>Tomšovský</surname><given-names>M</given-names></name><name name-style="western"><surname>Úrbez-Torres</surname><given-names>JR</given-names></name><name name-style="western"><surname>Wang</surname><given-names>W</given-names></name><name name-style="western"><surname>Wingfield</surname><given-names>BD</given-names></name><name name-style="western"><surname>Wingfield</surname><given-names>MJ</given-names></name><name name-style="western"><surname>Yang</surname><given-names>Q</given-names></name><name name-style="western"><surname>Yang</surname><given-names>X</given-names></name><name name-style="western"><surname>Zare</surname><given-names>R</given-names></name><name name-style="western"><surname>Zhao</surname><given-names>P</given-names></name><name name-style="western"><surname>Groenewald</surname><given-names>JZ</given-names></name><name name-style="western"><surname>Cai</surname><given-names>L</given-names></name><name name-style="western"><surname>Crous</surname><given-names>PW</given-names></name></person-group> (<year>2022</year>) <article-title>Genera of phytopathogenic fungi: GOPHY 4.</article-title><source>Studies in Mycology</source><volume>101</volume>: <fpage>417</fpage>–<lpage>564</lpage>. <ext-link xlink:href="10.3114/sim.2022.101.06" ext-link-type="doi" xlink:type="simple">https://doi.org/10.3114/sim.2022.101.06</ext-link></mixed-citation></ref><ref id="B66"><mixed-citation xmlns:xlink="http://www.w3.org/1999/xlink" xlink:type="simple"><person-group><name name-style="western"><surname>Petrović</surname><given-names>E</given-names></name><name name-style="western"><surname>Vrandečić</surname><given-names>K</given-names></name><name name-style="western"><surname>Ćosić</surname><given-names>J</given-names></name><name name-style="western"><surname>Đermić</surname><given-names>E</given-names></name><name name-style="western"><surname>Godena</surname><given-names>S</given-names></name></person-group> (<year>2023</year>) <article-title>First report of <italic><tp:taxon-name><tp:taxon-name-part taxon-name-part-type="genus">Nigrospora</tp:taxon-name-part></tp:taxon-name></italic> species causing leaf spot on olive (<italic><tp:taxon-name><tp:taxon-name-part taxon-name-part-type="genus">Olea</tp:taxon-name-part> <tp:taxon-name-part taxon-name-part-type="species">europaea</tp:taxon-name-part></tp:taxon-name></italic> L.).</article-title><source>Horticulturae</source><volume>9</volume>(<issue>10</issue>): <fpage>1067</fpage>. <ext-link xlink:href="10.3390/horticulturae9101067" ext-link-type="doi" xlink:type="simple">https://doi.org/10.3390/horticulturae9101067</ext-link></mixed-citation></ref><ref id="B107"><mixed-citation xmlns:xlink="http://www.w3.org/1999/xlink" xlink:type="simple"><person-group><name name-style="western"><surname>Yan</surname><given-names>LZ</given-names></name><name name-style="western"><surname>Pan</surname><given-names>WH</given-names></name><name name-style="western"><surname>Zhou</surname><given-names>XD</given-names></name></person-group> (<year>2025</year>) <italic><tp:taxon-name><tp:taxon-name-part taxon-name-part-type="genus">Nigrospora</tp:taxon-name-part></tp:taxon-name></italic> species causing leaf disease on <italic><tp:taxon-name><tp:taxon-name-part taxon-name-part-type="genus">Camellia</tp:taxon-name-part></tp:taxon-name></italic> plants. Journal of Phytopathology 173(1): e70020. <ext-link xlink:href="10.1111/jph.70020" ext-link-type="doi" xlink:type="simple">https://doi.org/10.1111/jph.70020</ext-link></mixed-citation></ref></ref-list></tp:taxon-treatment>
