# Supplementary material for: ﻿New species and records of ascomycetes on cypress in Beijing, China
Source: MycoKeys. 2025 Oct 16;123:271–317. doi: 10.3897/mycokeys.123.165848 (PMC12550508; doi:10.3897/mycokeys.123.165848)
Supplement: XML Treatment for Achaetomium globosum [file mycokeys.123.165848-treatment10.xml]

<!DOCTYPE tp:taxon-treatment
  PUBLIC "-//TaxonX//DTD Taxonomic Treatment Publishing DTD v0 20100105//EN" "tax-treatment-NSO.dtd">
<tp:taxon-treatment xmlns:tp="http://www.plazi.org/taxpub"><tp:treatment-meta><kwd-group><label>Taxon classification</label><kwd>
                    <named-content content-type="kingdom">Fungi</named-content>
                  </kwd><kwd>
                    <named-content content-type="order">Sordariales</named-content>
                  </kwd><kwd>
                    <named-content content-type="family">Chaetomiaceae</named-content>
                  </kwd></kwd-group><mixed-citation publication-type="journal"><person-group><name><surname>Bi</surname><given-names>Zixian</given-names></name><name><surname>Wu</surname><given-names>Yingying</given-names></name><name><surname>Li</surname><given-names>Shuji</given-names></name><name><surname>Tian</surname><given-names>Chengming</given-names></name></person-group><article-title>﻿New species and records of ascomycetes on cypress in Beijing, China</article-title><source>MycoKeys</source><day>16</day><month>10</month><year>2025</year><volume>123</volume><fpage>271</fpage><lpage>317</lpage><pub-id pub-id-type="doi">10.3897/mycokeys.123.165848</pub-id></mixed-citation></tp:treatment-meta><tp:nomenclature><label>﻿</label><tp:taxon-name><object-id xmlns:xlink="http://www.w3.org/1999/xlink" content-type="arpha" xlink:type="simple">D368AD16-C135-5D81-B96B-469ACED27959</object-id>
                  <tp:taxon-name-part taxon-name-part-type="genus" reg="Achaetomium">Achaetomium</tp:taxon-name-part>
                  <tp:taxon-name-part taxon-name-part-type="species" reg="globosum">globosum</tp:taxon-name-part>
                </tp:taxon-name><tp:taxon-authority>J.N. Rai &amp; J.P. Tewari, Canad. J. Bot. 42(6): 693 (1964)</tp:taxon-authority><xref ref-type="fig" rid="F17">Fig. 17</xref></tp:nomenclature><tp:treatment-sec sec-type="description" id="SECID0E2TCI"><title>Description.</title><p><bold>Sexual morph</bold>: On CMA medium, sporulation initiated after approximately 30 days of cultivation. <bold><italic>Ascomata</italic></bold> Spherical to subellipsoidal, initially grayish-yellow, turning brownish to black at maturity, ostiolate, attached to the medium surface by aerial hyphae or sometimes partially embedded in the medium, 80–286 μm diam., peridium composed of textura intricata (interwoven hyphae), brownish in color. <bold><italic>Asci</italic></bold> Not observed. <bold><italic>Ascospores</italic></bold> Spherical to ellipsoidal, brownish, extruded in droplet form from ascomata, aseptate, unicellular, measuring 9.7–13.1 × 8.8–11.0 µm (av. ± S.D. = 11.6 ± 0.9 × 9.8 ± 0.6) μm in size. <bold>Asexual morph</bold>: Not observed during this study.</p></tp:treatment-sec><tp:treatment-sec sec-type="description" id="SECID0EOUCI"><title>Culture characteristics.</title><p>Cultured on <abbrev xmlns:xlink="http://www.w3.org/1999/xlink" xlink:title="potato dextrose agar plates" id="ABBRID0EUUCI" xlink:type="simple">PDA</abbrev> medium for 7 days at 25 °C in the dark, the colony diameter can reach 60 mm. The aerial hyphae are flocculent, white at the initial stage and then turn light purple-pink. After 14 days, the colony color becomes purplish red and produces purple-pink pigments. It is not easy to sporulate on <abbrev xmlns:xlink="http://www.w3.org/1999/xlink" xlink:title="potato dextrose agar plates" id="ABBRID0EYUCI" xlink:type="simple">PDA</abbrev> medium. On CMA medium, the colony diameter reaches 60 mm after 7 days of culture. The colony is grayish yellow, and the aerial hyphae are light yellow. Sporulation begins on the surface of the medium after about 30 days of culture.</p><fig id="F17" position="float" orientation="portrait"><object-id xmlns:xlink="http://www.w3.org/1999/xlink" content-type="doi" xlink:type="simple">10.3897/mycokeys.123.165848.figure17</object-id><object-id xmlns:xlink="http://www.w3.org/1999/xlink" content-type="arpha" xlink:type="simple">13EC0787-CF40-5FCA-BB84-36DE95F40F51</object-id><label>Figure 17.</label><caption><p><italic><tp:taxon-name><tp:taxon-name-part taxon-name-part-type="genus" reg="Achaetomium">Achaetomium</tp:taxon-name-part> <tp:taxon-name-part taxon-name-part-type="species" reg="globosum">globosum</tp:taxon-name-part></tp:taxon-name></italic> (<abbrev xmlns:xlink="http://www.w3.org/1999/xlink" content-type="institution" xlink:title="China Forestry Culture Collection Center" id="ABBRID0EPVCI" xlink:type="simple">CFCC</abbrev> 72648). A. Diseased scale leaves habit of <italic><tp:taxon-name><tp:taxon-name-part taxon-name-part-type="genus" reg="Platycladus">Platycladus</tp:taxon-name-part> <tp:taxon-name-part taxon-name-part-type="species" reg="orientalis">orientalis</tp:taxon-name-part></tp:taxon-name></italic>; B, C. Colony surface and reverse on <abbrev xmlns:xlink="http://www.w3.org/1999/xlink" xlink:title="potato dextrose agar plates" id="ABBRID0E6VCI" xlink:type="simple">PDA</abbrev> for 7 days; D. The reverse side of the colony cultured on <abbrev xmlns:xlink="http://www.w3.org/1999/xlink" xlink:title="potato dextrose agar plates" id="ABBRID0EDWCI" xlink:type="simple">PDA</abbrev> for 14 days; E, F. Ascomata on CMA medium; G, H. Ascomata; I, J. Ascospores. Scale bars: 200 µm (E, F); 10 µm (G–J).</p></caption><graphic xmlns:xlink="http://www.w3.org/1999/xlink" xlink:href="mycokeys-123-271-g017.jpg" position="float" orientation="portrait" xlink:type="simple" id="oo_1441406.jpg"><uri content-type="original_file" xlink:type="simple">https://binary.pensoft.net/fig/1441406</uri></graphic></fig></tp:treatment-sec><tp:treatment-sec sec-type="material" id="SECID0EMWCI"><title>Specimens examined.</title><p>China • Beijing City, Changping District, Ming Tombs Reservoir, <named-content xmlns:xlink="http://www.w3.org/1999/xlink" content-type="dwc:verbatimCoordinates" xlink:type="simple"><named-content content-type="geo-json" specific-use="{&#34;type&#34;:&#34;Point&#34;,&#34;coordinates&#34;:[116.250278,40.246667]}" id="NCID0EVWCI" xlink:type="simple">40°14'48"N, 116°15'1"E</named-content></named-content>, on the diseased scale leaves of <italic><tp:taxon-name><tp:taxon-name-part taxon-name-part-type="genus" reg="Platycladus">Platycladus</tp:taxon-name-part> <tp:taxon-name-part taxon-name-part-type="species" reg="orientalis">orientalis</tp:taxon-name-part></tp:taxon-name></italic>, 2 October 2024, Z.X. Bi, <named-content xmlns:xlink="http://www.w3.org/1999/xlink" content-type="dwc:institutional_code" xlink:title="Museum of Beijing Forestry University" xlink:href="http://grbio.org/institution/beijing-forestry-university" xlink:type="simple">BJFC</named-content>-S2565, living culture <abbrev xmlns:xlink="http://www.w3.org/1999/xlink" content-type="institution" xlink:title="China Forestry Culture Collection Center" id="ABBRID0EKXCI" xlink:type="simple">CFCC</abbrev> 72648.</p></tp:treatment-sec><tp:treatment-sec sec-type="notes" id="SECID0EPXCI"><title>Notes.</title><p><italic><tp:taxon-name><tp:taxon-name-part taxon-name-part-type="genus" reg="Achaetomium">Achaetomium</tp:taxon-name-part> <tp:taxon-name-part taxon-name-part-type="species" reg="globosum">globosum</tp:taxon-name-part></tp:taxon-name></italic> was first isolated and described by <xref ref-type="bibr" rid="B68">Rai et al. (1964)</xref> from <italic><tp:taxon-name><tp:taxon-name-part taxon-name-part-type="genus" reg="Tamarindus">Tamarindus</tp:taxon-name-part> <tp:taxon-name-part taxon-name-part-type="species" reg="indica">indica</tp:taxon-name-part></tp:taxon-name></italic>, with a subsequent record on <italic><tp:taxon-name><tp:taxon-name-part taxon-name-part-type="genus" reg="Parthenium">Parthenium</tp:taxon-name-part></tp:taxon-name></italic> sp. (<xref ref-type="bibr" rid="B63">Pande 2008</xref>). Comprehensive phylogenetic and morphological analyses identified the fungal strain <abbrev xmlns:xlink="http://www.w3.org/1999/xlink" content-type="institution" xlink:title="China Forestry Culture Collection Center" id="ABBRID0E1YCI" xlink:type="simple">CFCC</abbrev> 72648 as <italic><tp:taxon-name><tp:taxon-name-part taxon-name-part-type="genus" reg="Achaetomium">A.</tp:taxon-name-part> <tp:taxon-name-part taxon-name-part-type="species" reg="globosum">globosum</tp:taxon-name-part></tp:taxon-name></italic>.</p></tp:treatment-sec><ref-list><ref id="B68"><mixed-citation xmlns:xlink="http://www.w3.org/1999/xlink" xlink:type="simple"><person-group><name name-style="western"><surname>Rai</surname><given-names>JN</given-names></name><name name-style="western"><surname>Tewari</surname><given-names>JP</given-names></name><name name-style="western"><surname>Mukerji</surname><given-names>KG</given-names></name></person-group> (<year>1964</year>) <article-title><italic><tp:taxon-name><tp:taxon-name-part taxon-name-part-type="genus">Achaetomium</tp:taxon-name-part></tp:taxon-name></italic>, a new genus of <tp:taxon-name><tp:taxon-name-part taxon-name-part-type="class">Ascomycetes</tp:taxon-name-part></tp:taxon-name>.</article-title><source>Canadian Journal of Botany</source><volume>42</volume>(<issue>6</issue>): <fpage>693</fpage>–<lpage>697</lpage>. <ext-link xlink:href="10.1139/b64-064" ext-link-type="doi" xlink:type="simple">https://doi.org/10.1139/b64-064</ext-link></mixed-citation></ref><ref id="B63"><mixed-citation xmlns:xlink="http://www.w3.org/1999/xlink" xlink:type="simple"><person-group><name name-style="western"><surname>Pande</surname><given-names>A</given-names></name></person-group> (<year>2008</year>) <tp:taxon-name><tp:taxon-name-part taxon-name-part-type="class">Ascomycetes</tp:taxon-name-part></tp:taxon-name> of peninsular India. Scientific Publishers.</mixed-citation></ref></ref-list></tp:taxon-treatment>
