# Supplementary material for: ﻿New species and records of ascomycetes on cypress in Beijing, China
Source: MycoKeys. 2025 Oct 16;123:271–317. doi: 10.3897/mycokeys.123.165848 (PMC12550508; doi:10.3897/mycokeys.123.165848)
Supplement: XML Treatment for Arcopilus aureus [file mycokeys.123.165848-treatment11.xml]

<!DOCTYPE tp:taxon-treatment
  PUBLIC "-//TaxonX//DTD Taxonomic Treatment Publishing DTD v0 20100105//EN" "tax-treatment-NSO.dtd">
<tp:taxon-treatment xmlns:tp="http://www.plazi.org/taxpub"><tp:treatment-meta><kwd-group><label>Taxon classification</label><kwd>
                    <named-content content-type="kingdom">Fungi</named-content>
                  </kwd><kwd>
                    <named-content content-type="order">Sordariales</named-content>
                  </kwd><kwd>
                    <named-content content-type="family">Chaetomiaceae</named-content>
                  </kwd></kwd-group><mixed-citation publication-type="journal"><person-group><name><surname>Bi</surname><given-names>Zixian</given-names></name><name><surname>Wu</surname><given-names>Yingying</given-names></name><name><surname>Li</surname><given-names>Shuji</given-names></name><name><surname>Tian</surname><given-names>Chengming</given-names></name></person-group><article-title>﻿New species and records of ascomycetes on cypress in Beijing, China</article-title><source>MycoKeys</source><day>16</day><month>10</month><year>2025</year><volume>123</volume><fpage>271</fpage><lpage>317</lpage><pub-id pub-id-type="doi">10.3897/mycokeys.123.165848</pub-id></mixed-citation></tp:treatment-meta><tp:nomenclature><label>﻿</label><tp:taxon-name><object-id xmlns:xlink="http://www.w3.org/1999/xlink" content-type="arpha" xlink:type="simple">CDFD4E87-5B5E-58E4-AD7F-10CABE1E0668</object-id>
                  <tp:taxon-name-part taxon-name-part-type="genus" reg="Arcopilus">Arcopilus</tp:taxon-name-part>
                  <tp:taxon-name-part taxon-name-part-type="species" reg="aureus">aureus</tp:taxon-name-part>
                </tp:taxon-name><tp:taxon-authority>(Chivers) X.Wei Wang &amp; Samson, Studies in Mycology 84: 217 (2016)</tp:taxon-authority><xref ref-type="fig" rid="F18">Fig. 18</xref></tp:nomenclature><tp:treatment-sec sec-type="description" id="SECID0ET1CI"><title>Description.</title><p><bold>Sexual morph</bold>: When cultured on <abbrev xmlns:xlink="http://www.w3.org/1999/xlink" xlink:title="potato dextrose agar plates" id="ABBRID0E21CI" xlink:type="simple">PDA</abbrev> medium for approximately 30 days, sporulation begins. <bold><italic>Ascomata</italic></bold> subglobose to ovate, initially light brown, turning dark brown at maturity, superficial, 92–291 μm diam., and possess an ostiole. <bold><italic>Ostiole</italic></bold> tubular, dark brown, straight or curved, reaching up to 360 μm in length. <bold><italic>Terminal hairs</italic></bold> arcuate, with hooked and coiled apices, pale yellowish-brown, 107–341 μm in length. <bold><italic>Asci</italic></bold> fasciculate, clavate, evanescent, containing eight biseriately arranged ascospores, 15.0–30.4 × 7.6–12.3 µm (av. ± S.D. = 23.7 ± 4.2 × 9.8 ± 1.3). <bold><italic>Ascospores</italic></bold> unicellular, hyaline, and transparent when immature, becoming brown at maturity, fusiform, reniform, or limoniform, with 1–2 germ pores at each end, 6.9–10.3 × 4.3–6.1 µm (av. ± S.D. = 8.5 ± 0.6 × 5.3 ± 0.4) μm. <bold>Asexual morph</bold>: Not observed.</p></tp:treatment-sec><tp:treatment-sec sec-type="description" id="SECID0EQ2CI"><title>Cultural characteristics.</title><p>When cultured on <abbrev xmlns:xlink="http://www.w3.org/1999/xlink" xlink:title="potato dextrose agar plates" id="ABBRID0EW2CI" xlink:type="simple">PDA</abbrev> medium at 25 °C in darkness for 7 days, the colonies reached 55 mm in diameter, with abundant white aerial hyphae showing radial growth. After 10 days, the mycelium fully covered the Petri dish, forming concentric rings and continuing to expand outward; the colonies produced purple-red pigments that diffused throughout the agar surface. By 30 days, the colonies turned purple-black, and sporulating structures became visible on the medium surface.</p><fig id="F18" position="float" orientation="portrait"><object-id xmlns:xlink="http://www.w3.org/1999/xlink" content-type="doi" xlink:type="simple">10.3897/mycokeys.123.165848.figure18</object-id><object-id xmlns:xlink="http://www.w3.org/1999/xlink" content-type="arpha" xlink:type="simple">CBA9561A-DFFC-543C-9CB6-FA8F58256B03</object-id><label>Figure 18.</label><caption><p><italic><tp:taxon-name><tp:taxon-name-part taxon-name-part-type="genus" reg="Arcopilus">Arcopilus</tp:taxon-name-part> <tp:taxon-name-part taxon-name-part-type="species" reg="aureus">aureus</tp:taxon-name-part></tp:taxon-name></italic> (<abbrev xmlns:xlink="http://www.w3.org/1999/xlink" content-type="institution" xlink:title="China Forestry Culture Collection Center" id="ABBRID0EN3CI" xlink:type="simple">CFCC</abbrev> 72639). A. Diseased scale leaves habit of <italic><tp:taxon-name><tp:taxon-name-part taxon-name-part-type="genus" reg="Platycladus">Platycladus</tp:taxon-name-part> <tp:taxon-name-part taxon-name-part-type="species" reg="orientalis">orientalis</tp:taxon-name-part></tp:taxon-name></italic>; B, C. Colony surface and reverse on <abbrev xmlns:xlink="http://www.w3.org/1999/xlink" xlink:title="potato dextrose agar plates" id="ABBRID0E43CI" xlink:type="simple">PDA</abbrev>; D–F. Ascomata on <abbrev xmlns:xlink="http://www.w3.org/1999/xlink" xlink:title="potato dextrose agar plates" id="ABBRID0EB4CI" xlink:type="simple">PDA</abbrev> medium; G, H. Ascomata; I. Ascospores; J. The basal cell of the ascus; K, L. Ascus and ascospores. Scale bars: 200 µm (D–F); 10 µm (G–L).</p></caption><graphic xmlns:xlink="http://www.w3.org/1999/xlink" xlink:href="mycokeys-123-271-g018.jpg" position="float" orientation="portrait" xlink:type="simple" id="oo_1441407.jpg"><uri content-type="original_file" xlink:type="simple">https://binary.pensoft.net/fig/1441407</uri></graphic></fig></tp:treatment-sec><tp:treatment-sec sec-type="material" id="SECID0EK4CI"><title>Specimens examined.</title><p>China • Beijing City, Changping District, Ming Tombs Reservoir, “<named-content xmlns:xlink="http://www.w3.org/1999/xlink" content-type="dwc:verbatimCoordinates" xlink:type="simple"><named-content content-type="geo-json" specific-use="{&#34;type&#34;:&#34;Point&#34;,&#34;coordinates&#34;:[116.265000,40.249167]}" id="NCID0ET4CI" xlink:type="simple">40°14'57"N, 116°15'54"E</named-content></named-content>”, on the diseased scale leaves of <italic><tp:taxon-name><tp:taxon-name-part taxon-name-part-type="genus" reg="Platycladus">Platycladus</tp:taxon-name-part> <tp:taxon-name-part taxon-name-part-type="species" reg="orientalis">orientalis</tp:taxon-name-part></tp:taxon-name></italic>, 23 February 2025, Z.X. Bi, <named-content xmlns:xlink="http://www.w3.org/1999/xlink" content-type="dwc:institutional_code" xlink:title="Museum of Beijing Forestry University" xlink:href="http://grbio.org/institution/beijing-forestry-university" xlink:type="simple">BJFC</named-content>-S2571, living culture <abbrev xmlns:xlink="http://www.w3.org/1999/xlink" content-type="institution" xlink:title="China Forestry Culture Collection Center" id="ABBRID0EI5CI" xlink:type="simple">CFCC</abbrev> 72639.</p></tp:treatment-sec><tp:treatment-sec sec-type="notes" id="SECID0EN5CI"><title>Notes.</title><p>The genus <italic><tp:taxon-name><tp:taxon-name-part taxon-name-part-type="genus" reg="Arcopilus">Arcopilus</tp:taxon-name-part></tp:taxon-name></italic> was introduced by <xref ref-type="bibr" rid="B96">Wang et al. (2016)</xref>, with <italic><tp:taxon-name><tp:taxon-name-part taxon-name-part-type="genus" reg="Arcopilus">Arcopilus</tp:taxon-name-part> <tp:taxon-name-part taxon-name-part-type="species" reg="aureus">aureus</tp:taxon-name-part></tp:taxon-name></italic> designated as the type species. This genus is characterized by colonies producing yellow to orange or red to rust-colored pigments, arcuate perithecial hairs, and ascospores with diverse morphologies (<xref ref-type="bibr" rid="B96">Wang et al. 2016</xref>). <italic><tp:taxon-name><tp:taxon-name-part taxon-name-part-type="genus" reg="Arcopilus">A.</tp:taxon-name-part> <tp:taxon-name-part taxon-name-part-type="species" reg="aureus">aureus</tp:taxon-name-part></tp:taxon-name></italic> is an endophyte widely associated with various plants (<xref ref-type="bibr" rid="B122">Zimowska and Nicoletti 2023</xref>) and also acts as a pathogenic fungus. Reported infections caused by <italic><tp:taxon-name><tp:taxon-name-part taxon-name-part-type="genus" reg="Arcopilus">A.</tp:taxon-name-part> <tp:taxon-name-part taxon-name-part-type="species" reg="aureus">aureus</tp:taxon-name-part></tp:taxon-name></italic> include leaf black spot disease in <italic><tp:taxon-name><tp:taxon-name-part taxon-name-part-type="genus" reg="Pseudostellaria">Pseudostellaria</tp:taxon-name-part> <tp:taxon-name-part taxon-name-part-type="species" reg="heterophylla">heterophylla</tp:taxon-name-part></tp:taxon-name></italic> (<xref ref-type="bibr" rid="B110">Yuan et al. 2021</xref>), leaf spot disease in <italic><tp:taxon-name><tp:taxon-name-part taxon-name-part-type="genus" reg="Cucumis">Cucumis</tp:taxon-name-part> <tp:taxon-name-part taxon-name-part-type="species" reg="melo">melo</tp:taxon-name-part></tp:taxon-name></italic> (<xref ref-type="bibr" rid="B101">Wei et al. 2024</xref>), and gray spot disease in tobacco (<xref ref-type="bibr" rid="B108">Yang et al. 2024</xref>). Comprehensive phylogenetic and morphological analyses identified the fungal strain <abbrev xmlns:xlink="http://www.w3.org/1999/xlink" content-type="institution" xlink:title="China Forestry Culture Collection Center" id="ABBRID0EJBDI" xlink:type="simple">CFCC</abbrev> 72639 as <italic><tp:taxon-name><tp:taxon-name-part taxon-name-part-type="genus" reg="Arcopilus">A.</tp:taxon-name-part> <tp:taxon-name-part taxon-name-part-type="species" reg="aureus">aureus</tp:taxon-name-part></tp:taxon-name></italic>.</p></tp:treatment-sec><ref-list><ref id="B96"><mixed-citation xmlns:xlink="http://www.w3.org/1999/xlink" xlink:type="simple"><person-group><name name-style="western"><surname>Wang</surname><given-names>XW</given-names></name><name name-style="western"><surname>Houbraken</surname><given-names>J</given-names></name><name name-style="western"><surname>Groenewald</surname><given-names>JZ</given-names></name><name name-style="western"><surname>Meijer</surname><given-names>M</given-names></name><name name-style="western"><surname>Andersen</surname><given-names>B</given-names></name><name name-style="western"><surname>Nielsen</surname><given-names>KF</given-names></name><name name-style="western"><surname>Samson</surname><given-names>RA</given-names></name></person-group> (<year>2016</year>) <article-title>Diversity and taxonomy of <italic><tp:taxon-name><tp:taxon-name-part taxon-name-part-type="genus">Chaetomium</tp:taxon-name-part></tp:taxon-name></italic> and <italic><tp:taxon-name><tp:taxon-name-part taxon-name-part-type="genus">Chaetomium</tp:taxon-name-part></tp:taxon-name></italic>-like fungi from indoor environments.</article-title><source>Studies in Mycology</source><volume>84</volume>: <fpage>145</fpage>–<lpage>224</lpage>. <ext-link xlink:href="10.1016/j.simyco.2016.11.005" ext-link-type="doi" xlink:type="simple">https://doi.org/10.1016/j.simyco.2016.11.005</ext-link></mixed-citation></ref><ref id="B122"><mixed-citation xmlns:xlink="http://www.w3.org/1999/xlink" xlink:type="simple"><person-group><name name-style="western"><surname>Zimowska</surname><given-names>B</given-names></name><name name-style="western"><surname>Nicoletti</surname><given-names>R</given-names></name></person-group> (<year>2023</year>) <italic><tp:taxon-name><tp:taxon-name-part taxon-name-part-type="genus">Arcopilus</tp:taxon-name-part> <tp:taxon-name-part taxon-name-part-type="species">aureus</tp:taxon-name-part></tp:taxon-name></italic>: A valuable endophytic associate of hazelnut. Acta Agrobotanica 76: 175998. <ext-link xlink:href="10.5586/aa/175998" ext-link-type="doi" xlink:type="simple">https://doi.org/10.5586/aa/175998</ext-link></mixed-citation></ref><ref id="B110"><mixed-citation xmlns:xlink="http://www.w3.org/1999/xlink" xlink:type="simple"><person-group><name name-style="western"><surname>Yuan</surname><given-names>QS</given-names></name><name name-style="western"><surname>Wang</surname><given-names>XA</given-names></name><name name-style="western"><surname>Wang</surname><given-names>L</given-names></name><name name-style="western"><surname>Ou</surname><given-names>XH</given-names></name><name name-style="western"><surname>Jiang</surname><given-names>WK</given-names></name><name name-style="western"><surname>Kang</surname><given-names>CZ</given-names></name><name name-style="western"><surname>Gao</surname><given-names>LP</given-names></name><name name-style="western"><surname>Zhou</surname><given-names>T</given-names></name></person-group> (<year>2021</year>) <article-title>First report of <italic><tp:taxon-name><tp:taxon-name-part taxon-name-part-type="genus">Arcopilus</tp:taxon-name-part> <tp:taxon-name-part taxon-name-part-type="species">aureus</tp:taxon-name-part></tp:taxon-name></italic> causing leaf black spot disease of <italic><tp:taxon-name><tp:taxon-name-part taxon-name-part-type="genus">Pseudostellaria</tp:taxon-name-part> <tp:taxon-name-part taxon-name-part-type="species">heterophylla</tp:taxon-name-part></tp:taxon-name></italic> in China.</article-title><source>Plant Disease</source><volume>105</volume>(<issue>12</issue>): <fpage>4168</fpage>. <ext-link xlink:href="10.1094/PDIS-03-21-0647-PDN" ext-link-type="doi" xlink:type="simple">https://doi.org/10.1094/PDIS-03-21-0647-PDN</ext-link></mixed-citation></ref><ref id="B101"><mixed-citation xmlns:xlink="http://www.w3.org/1999/xlink" xlink:type="simple"><person-group><name name-style="western"><surname>Wei</surname><given-names>CJ</given-names></name><name name-style="western"><surname>Zhang</surname><given-names>WH</given-names></name><name name-style="western"><surname>Liang</surname><given-names>JC</given-names></name><name name-style="western"><surname>Cui</surname><given-names>LZ</given-names></name><name name-style="western"><surname>Cui</surname><given-names>ZZ</given-names></name><name name-style="western"><surname>Wang</surname><given-names>WJ</given-names></name><name name-style="western"><surname>Chen</surname><given-names>DJ</given-names></name><name name-style="western"><surname>Wang</surname><given-names>XQ</given-names></name></person-group> (<year>2024</year>) <article-title>First report of leaf spot on <italic><tp:taxon-name><tp:taxon-name-part taxon-name-part-type="genus">Cucumis</tp:taxon-name-part> <tp:taxon-name-part taxon-name-part-type="species">melo</tp:taxon-name-part></tp:taxon-name></italic> caused by <italic><tp:taxon-name><tp:taxon-name-part taxon-name-part-type="genus">Arcopilus</tp:taxon-name-part> <tp:taxon-name-part taxon-name-part-type="species">aureus</tp:taxon-name-part></tp:taxon-name></italic> in China.</article-title><source>Plant Disease</source><volume>108</volume>(<issue>3</issue>): <fpage>814</fpage>. <ext-link xlink:href="10.1094/PDIS-11-23-2343-PDN" ext-link-type="doi" xlink:type="simple">https://doi.org/10.1094/PDIS-11-23-2343-PDN</ext-link></mixed-citation></ref><ref id="B108"><mixed-citation xmlns:xlink="http://www.w3.org/1999/xlink" xlink:type="simple"><person-group><name name-style="western"><surname>Yang</surname><given-names>MM</given-names></name><name name-style="western"><surname>Zeng</surname><given-names>WL</given-names></name><name name-style="western"><surname>Zhang</surname><given-names>YL</given-names></name><name name-style="western"><surname>Hu</surname><given-names>LW</given-names></name><name name-style="western"><surname>Xi</surname><given-names>JQ</given-names></name><name name-style="western"><surname>Guo</surname><given-names>YS</given-names></name><name name-style="western"><surname>Li</surname><given-names>BY</given-names></name><name name-style="western"><surname>Dong</surname><given-names>XZ</given-names></name><name name-style="western"><surname>Wang</surname><given-names>JW</given-names></name><name name-style="western"><surname>Gao</surname><given-names>Q</given-names></name><name name-style="western"><surname>Liang</surname><given-names>TB</given-names></name></person-group> (<year>2024</year>) <article-title>Leaf gray spot caused by <italic><tp:taxon-name><tp:taxon-name-part taxon-name-part-type="genus">Arcopilus</tp:taxon-name-part> <tp:taxon-name-part taxon-name-part-type="species">aureus</tp:taxon-name-part></tp:taxon-name></italic> on Tobacco in China.</article-title><source>Plant Disease</source><volume>108</volume>(<issue>8</issue>): <fpage>2581</fpage>. <ext-link xlink:href="10.1094/PDIS-04-24-0840-PDN" ext-link-type="doi" xlink:type="simple">https://doi.org/10.1094/PDIS-04-24-0840-PDN</ext-link></mixed-citation></ref></ref-list></tp:taxon-treatment>
