# Supplementary material for: ﻿New species and records of ascomycetes on cypress in Beijing, China
Source: MycoKeys. 2025 Oct 16;123:271–317. doi: 10.3897/mycokeys.123.165848 (PMC12550508; doi:10.3897/mycokeys.123.165848)
Supplement: XML Treatment for Chaetomium globosum [file mycokeys.123.165848-treatment12.xml]

<!DOCTYPE tp:taxon-treatment
  PUBLIC "-//TaxonX//DTD Taxonomic Treatment Publishing DTD v0 20100105//EN" "tax-treatment-NSO.dtd">
<tp:taxon-treatment xmlns:tp="http://www.plazi.org/taxpub"><tp:treatment-meta><kwd-group><label>Taxon classification</label><kwd>
                    <named-content content-type="kingdom">Fungi</named-content>
                  </kwd><kwd>
                    <named-content content-type="order">Sordariales</named-content>
                  </kwd><kwd>
                    <named-content content-type="family">Chaetomiaceae</named-content>
                  </kwd></kwd-group><mixed-citation publication-type="journal"><person-group><name><surname>Bi</surname><given-names>Zixian</given-names></name><name><surname>Wu</surname><given-names>Yingying</given-names></name><name><surname>Li</surname><given-names>Shuji</given-names></name><name><surname>Tian</surname><given-names>Chengming</given-names></name></person-group><article-title>﻿New species and records of ascomycetes on cypress in Beijing, China</article-title><source>MycoKeys</source><day>16</day><month>10</month><year>2025</year><volume>123</volume><fpage>271</fpage><lpage>317</lpage><pub-id pub-id-type="doi">10.3897/mycokeys.123.165848</pub-id></mixed-citation></tp:treatment-meta><tp:nomenclature><label>﻿</label><tp:taxon-name><object-id xmlns:xlink="http://www.w3.org/1999/xlink" content-type="arpha" xlink:type="simple">B7A09D1D-A133-5A8D-9EA3-36C2FF473923</object-id>
                  <tp:taxon-name-part taxon-name-part-type="genus" reg="Chaetomium">Chaetomium</tp:taxon-name-part>
                  <tp:taxon-name-part taxon-name-part-type="species" reg="globosum">globosum</tp:taxon-name-part>
                </tp:taxon-name><tp:taxon-authority>Kunze, Mykol. Hefte 1: 16 (1817).</tp:taxon-authority><xref ref-type="fig" rid="F19">Fig. 19</xref></tp:nomenclature><tp:treatment-sec sec-type="description" id="SECID0ECDDI"><title>Description.</title><p><bold>Sexual morph: <italic>Ascomata</italic></bold> densely distributed on the surface of <abbrev xmlns:xlink="http://www.w3.org/1999/xlink" xlink:title="potato dextrose agar plates" id="ABBRID0EMDDI" xlink:type="simple">PDA</abbrev> medium, initially pale yellow, maturing to yellowish-black after 2 weeks, superficial on the medium, globose to ovate, with an apical ostiole, 158–269 × 136–186 µm, surrounded by ascomatal hairs, the ascomatal wall is brownish and composed of textura intricate. <bold><italic>Terminal hairs</italic></bold> initially pale yellow, turning brownish-yellow with age, base dark brown, apex pale yellowish-brown, sinuous, septate, unbranched, 146–468 µm long, 1.7–3.9 µm wide at the base. <bold><italic>Asci</italic></bold> fasciculate, clavate, stipitate, hyaline, 8-spored, evanescent, 25.6–47.2 × 10.3–17.9 µm (av. ± S.D. = 37.5 ± 5.4 × 14.1 ± 2.1). <bold><italic>Ascospores</italic></bold> ovoid, hyaline when immature, becoming brown at maturity, 8.5–10.7 × 6.4–8.5 µm (av. ± S.D. = 9.6 ± 0.5 × 7.5 ± 0.5). <bold>Asexual morph</bold>: Not observed.</p></tp:treatment-sec><tp:treatment-sec sec-type="description" id="SECID0E2DDI"><title>Cultural characteristics.</title><p>Initially, colonies on <abbrev xmlns:xlink="http://www.w3.org/1999/xlink" xlink:title="potato dextrose agar plates" id="ABBRID0EBEDI" xlink:type="simple">PDA</abbrev> medium appeared white. After approximately 7 days, they turned pale yellow and began producing golden-brown ascomata from the center. Within 10 days, the ascomata densely covered the entire medium surface. By 14 days, pale orange-yellow exudates were observed. Upon maturation, ascospores were released through the apical ostioles.</p><fig id="F19" position="float" orientation="portrait"><object-id xmlns:xlink="http://www.w3.org/1999/xlink" content-type="doi" xlink:type="simple">10.3897/mycokeys.123.165848.figure19</object-id><object-id xmlns:xlink="http://www.w3.org/1999/xlink" content-type="arpha" xlink:type="simple">1E1EBDE5-87FF-5EC7-AC41-DE12301F9C65</object-id><label>Figure 19.</label><caption><p><italic><tp:taxon-name><tp:taxon-name-part taxon-name-part-type="genus" reg="Chaetomium">Chaetomium</tp:taxon-name-part> <tp:taxon-name-part taxon-name-part-type="species" reg="globosum">globosum</tp:taxon-name-part></tp:taxon-name></italic> (<abbrev xmlns:xlink="http://www.w3.org/1999/xlink" content-type="institution" xlink:title="China Forestry Culture Collection Center" id="ABBRID0EYEDI" xlink:type="simple">CFCC</abbrev> 72642). A. Diseased scale leaves habit of <italic><tp:taxon-name><tp:taxon-name-part taxon-name-part-type="genus" reg="Platycladus">Platycladus</tp:taxon-name-part> <tp:taxon-name-part taxon-name-part-type="species" reg="orientalis">orientalis</tp:taxon-name-part></tp:taxon-name></italic>; B, C. Colony surface and reverse on <abbrev xmlns:xlink="http://www.w3.org/1999/xlink" xlink:title="potato dextrose agar plates" id="ABBRID0EIFDI" xlink:type="simple">PDA</abbrev>; D–F. Ascomata on <abbrev xmlns:xlink="http://www.w3.org/1999/xlink" xlink:title="potato dextrose agar plates" id="ABBRID0EMFDI" xlink:type="simple">PDA</abbrev> medium; G–I. Ascomata; J, K. Asci; L. Ascospores. Scale bars: 200 µm (D–F); 10 µm (G–L).</p></caption><graphic xmlns:xlink="http://www.w3.org/1999/xlink" xlink:href="mycokeys-123-271-g019.jpg" position="float" orientation="portrait" xlink:type="simple" id="oo_1441408.jpg"><uri content-type="original_file" xlink:type="simple">https://binary.pensoft.net/fig/1441408</uri></graphic></fig></tp:treatment-sec><tp:treatment-sec sec-type="material" id="SECID0EVFDI"><title>Specimens examined.</title><p>China • Beijing City, Changping District, Ming Tombs Reservoir, <named-content xmlns:xlink="http://www.w3.org/1999/xlink" content-type="dwc:verbatimCoordinates" xlink:type="simple"><named-content content-type="geo-json" specific-use="{&#34;type&#34;:&#34;Point&#34;,&#34;coordinates&#34;:[116.265000,40.246389]}" id="NCID0E5FDI" xlink:type="simple">40°14'47"N, 116°15'54"E</named-content></named-content>”, on the diseased scale leaves of <italic><tp:taxon-name><tp:taxon-name-part taxon-name-part-type="genus" reg="Platycladus">Platycladus</tp:taxon-name-part> <tp:taxon-name-part taxon-name-part-type="species" reg="orientalis">orientalis</tp:taxon-name-part></tp:taxon-name></italic>, 23 February 2025, Z.X. Bi, <named-content xmlns:xlink="http://www.w3.org/1999/xlink" content-type="dwc:institutional_code" xlink:title="Museum of Beijing Forestry University" xlink:href="http://grbio.org/institution/beijing-forestry-university" xlink:type="simple">BJFC</named-content>-S2572, living cultures <abbrev xmlns:xlink="http://www.w3.org/1999/xlink" content-type="institution" xlink:title="China Forestry Culture Collection Center" id="ABBRID0ETGDI" xlink:type="simple">CFCC</abbrev> 72642; China • Beijing City, Changping District, Mangshan National Forest Park, Ming Tombs, <named-content xmlns:xlink="http://www.w3.org/1999/xlink" content-type="dwc:verbatimCoordinates" xlink:type="simple"><named-content content-type="geo-json" specific-use="{&#34;type&#34;:&#34;Point&#34;,&#34;coordinates&#34;:[116.277778,40.260000]}" id="NCID0E2GDI" xlink:type="simple">40°15'36"N, 116°16'40"E</named-content></named-content>, on the diseased scale leaves of <italic><tp:taxon-name><tp:taxon-name-part taxon-name-part-type="genus" reg="Platycladus">P.</tp:taxon-name-part> <tp:taxon-name-part taxon-name-part-type="species" reg="orientalis">orientalis</tp:taxon-name-part></tp:taxon-name></italic>, 23 November 2024, Z.X. Bi &amp;W.K. Gao, <named-content xmlns:xlink="http://www.w3.org/1999/xlink" content-type="dwc:institutional_code" xlink:title="Museum of Beijing Forestry University" xlink:href="http://grbio.org/institution/beijing-forestry-university" xlink:type="simple">BJFC</named-content>-S2573, living culture <abbrev xmlns:xlink="http://www.w3.org/1999/xlink" content-type="institution" xlink:title="China Forestry Culture Collection Center" id="ABBRID0EQHDI" xlink:type="simple">CFCC</abbrev> 72645.</p></tp:treatment-sec><tp:treatment-sec sec-type="notes" id="SECID0EVHDI"><title>Notes.</title><p><italic><tp:taxon-name><tp:taxon-name-part taxon-name-part-type="genus" reg="Chaetomium">Chaetomium</tp:taxon-name-part></tp:taxon-name></italic> was introduced by Kunze, with <italic><tp:taxon-name><tp:taxon-name-part taxon-name-part-type="genus" reg="Chaetomium">Chaetomium</tp:taxon-name-part> <tp:taxon-name-part taxon-name-part-type="species" reg="globosum">globosum</tp:taxon-name-part></tp:taxon-name></italic> designated as the type species (<xref ref-type="bibr" rid="B39">Kunze and Schmidt 1817</xref>). <italic><tp:taxon-name><tp:taxon-name-part taxon-name-part-type="genus" reg="Chaetomium">C.</tp:taxon-name-part> <tp:taxon-name-part taxon-name-part-type="species" reg="globosum">globosum</tp:taxon-name-part></tp:taxon-name></italic> is a widely distributed endophytic fungus, recorded on numerous plants including <italic><tp:taxon-name><tp:taxon-name-part taxon-name-part-type="genus" reg="Actinidia">Actinidia</tp:taxon-name-part> <tp:taxon-name-part taxon-name-part-type="species" reg="chinensis">chinensis</tp:taxon-name-part></tp:taxon-name></italic>, <italic><tp:taxon-name><tp:taxon-name-part taxon-name-part-type="genus" reg="Artemisia">Artemisia</tp:taxon-name-part> <tp:taxon-name-part taxon-name-part-type="species" reg="argyi">argyi</tp:taxon-name-part></tp:taxon-name></italic>, <italic><tp:taxon-name><tp:taxon-name-part taxon-name-part-type="genus" reg="Descurainia">Descurainia</tp:taxon-name-part> <tp:taxon-name-part taxon-name-part-type="species" reg="sophia">sophia</tp:taxon-name-part></tp:taxon-name></italic>, <italic><tp:taxon-name><tp:taxon-name-part taxon-name-part-type="genus" reg="Glycine">Glycine</tp:taxon-name-part> <tp:taxon-name-part taxon-name-part-type="species" reg="max">max</tp:taxon-name-part></tp:taxon-name></italic>, <italic><tp:taxon-name><tp:taxon-name-part taxon-name-part-type="genus" reg="Juncus">Juncus</tp:taxon-name-part></tp:taxon-name></italic> sp., <italic><tp:taxon-name><tp:taxon-name-part taxon-name-part-type="genus" reg="Oryza">Oryza</tp:taxon-name-part> <tp:taxon-name-part taxon-name-part-type="species" reg="sativa">sativa</tp:taxon-name-part></tp:taxon-name></italic>, <italic><tp:taxon-name><tp:taxon-name-part taxon-name-part-type="genus" reg="Platycladus">Platycladus</tp:taxon-name-part> <tp:taxon-name-part taxon-name-part-type="species" reg="orientalis">orientalis</tp:taxon-name-part></tp:taxon-name></italic>, and <italic><tp:taxon-name><tp:taxon-name-part taxon-name-part-type="genus" reg="Solanum">Solanum</tp:taxon-name-part> <tp:taxon-name-part taxon-name-part-type="species" reg="lycopersicum">lycopersicum</tp:taxon-name-part></tp:taxon-name></italic> (<xref ref-type="bibr" rid="B23">Guo 2012</xref>; <xref ref-type="bibr" rid="B96">Wang et al. 2016</xref>). As a significant resource fungus, it exhibits critical biological functions such as antimicrobial activity, biocontrol potential, and plant growth promotion (<xref ref-type="bibr" rid="B109">Ye et al. 2013</xref>; <xref ref-type="bibr" rid="B116">Zhao et al. 2017</xref>; <xref ref-type="bibr" rid="B89">Tian et al. 2022</xref>). In this study, two fungal strains isolated from diseased scale leaves of <italic><tp:taxon-name><tp:taxon-name-part taxon-name-part-type="genus" reg="Platycladus">P.</tp:taxon-name-part> <tp:taxon-name-part taxon-name-part-type="species" reg="orientalis">orientalis</tp:taxon-name-part></tp:taxon-name></italic> were analyzed. Based on comprehensive phylogenetic and morphological analyses, strains <abbrev xmlns:xlink="http://www.w3.org/1999/xlink" content-type="institution" xlink:title="China Forestry Culture Collection Center" id="ABBRID0EPMDI" xlink:type="simple">CFCC</abbrev> 72642 and <abbrev xmlns:xlink="http://www.w3.org/1999/xlink" content-type="institution" xlink:title="China Forestry Culture Collection Center" id="ABBRID0EUMDI" xlink:type="simple">CFCC</abbrev> 72645 were identified as <italic><tp:taxon-name><tp:taxon-name-part taxon-name-part-type="genus" reg="Chaetomium">C.</tp:taxon-name-part> <tp:taxon-name-part taxon-name-part-type="species" reg="globosum">globosum</tp:taxon-name-part></tp:taxon-name></italic>.</p></tp:treatment-sec><ref-list><ref id="B39"><mixed-citation xmlns:xlink="http://www.w3.org/1999/xlink" xlink:type="simple"><person-group><name name-style="western"><surname>Kunze</surname><given-names>G</given-names></name><name name-style="western"><surname>Schmidt</surname><given-names>JK</given-names></name></person-group> (<year>1817</year>) <italic><tp:taxon-name><tp:taxon-name-part taxon-name-part-type="genus">Chaetomium</tp:taxon-name-part></tp:taxon-name></italic>. Mykologische Hefte nebst einem allgemeinbotanischen Anzeiger. Voss.</mixed-citation></ref><ref id="B23"><mixed-citation xmlns:xlink="http://www.w3.org/1999/xlink" xlink:type="simple"><person-group><name name-style="western"><surname>Guo</surname><given-names>YZ</given-names></name></person-group> (<year>2012</year>) <source>The multi-gene phylogeny and classification of chaetomiaceae.</source><publisher-name>PhD Thesis</publisher-name>, <publisher-loc>Northwest A &amp; F University, Beijing</publisher-loc>, <size units="page">30 pp</size>.</mixed-citation></ref><ref id="B96"><mixed-citation xmlns:xlink="http://www.w3.org/1999/xlink" xlink:type="simple"><person-group><name name-style="western"><surname>Wang</surname><given-names>XW</given-names></name><name name-style="western"><surname>Houbraken</surname><given-names>J</given-names></name><name name-style="western"><surname>Groenewald</surname><given-names>JZ</given-names></name><name name-style="western"><surname>Meijer</surname><given-names>M</given-names></name><name name-style="western"><surname>Andersen</surname><given-names>B</given-names></name><name name-style="western"><surname>Nielsen</surname><given-names>KF</given-names></name><name name-style="western"><surname>Samson</surname><given-names>RA</given-names></name></person-group> (<year>2016</year>) <article-title>Diversity and taxonomy of <italic><tp:taxon-name><tp:taxon-name-part taxon-name-part-type="genus">Chaetomium</tp:taxon-name-part></tp:taxon-name></italic> and <italic><tp:taxon-name><tp:taxon-name-part taxon-name-part-type="genus">Chaetomium</tp:taxon-name-part></tp:taxon-name></italic>-like fungi from indoor environments.</article-title><source>Studies in Mycology</source><volume>84</volume>: <fpage>145</fpage>–<lpage>224</lpage>. <ext-link xlink:href="10.1016/j.simyco.2016.11.005" ext-link-type="doi" xlink:type="simple">https://doi.org/10.1016/j.simyco.2016.11.005</ext-link></mixed-citation></ref><ref id="B109"><mixed-citation xmlns:xlink="http://www.w3.org/1999/xlink" xlink:type="simple"><person-group><name name-style="western"><surname>Ye</surname><given-names>YH</given-names></name><name name-style="western"><surname>Xiao</surname><given-names>Y</given-names></name><name name-style="western"><surname>Ma</surname><given-names>L</given-names></name><name name-style="western"><surname>Li</surname><given-names>HX</given-names></name><name name-style="western"><surname>Xie</surname><given-names>ZL</given-names></name><name name-style="western"><surname>Wang</surname><given-names>MH</given-names></name><name name-style="western"><surname>Ma</surname><given-names>HT</given-names></name><name name-style="western"><surname>Tian</surname><given-names>HW</given-names></name><name name-style="western"><surname>Liu</surname><given-names>JY</given-names></name></person-group> (<year>2013</year>) <article-title>Flavipin in <italic><tp:taxon-name><tp:taxon-name-part taxon-name-part-type="genus">Chaetomium</tp:taxon-name-part> <tp:taxon-name-part taxon-name-part-type="species">globosum</tp:taxon-name-part></tp:taxon-name></italic> CDW7, an endophytic fungus from <italic><tp:taxon-name><tp:taxon-name-part taxon-name-part-type="genus">Ginkgo</tp:taxon-name-part> <tp:taxon-name-part taxon-name-part-type="species">biloba</tp:taxon-name-part></tp:taxon-name></italic>, contributes to antioxidant activity.</article-title><source>Applied Microbiology and Biotechnology</source><volume>97</volume>: <fpage>7131</fpage>–<lpage>7139</lpage>. <ext-link xlink:href="10.1007/s00253-013-5013-8" ext-link-type="doi" xlink:type="simple">https://doi.org/10.1007/s00253-013-5013-8</ext-link></mixed-citation></ref><ref id="B116"><mixed-citation xmlns:xlink="http://www.w3.org/1999/xlink" xlink:type="simple"><person-group><name name-style="western"><surname>Zhao</surname><given-names>SS</given-names></name><name name-style="western"><surname>Zhang</surname><given-names>YY</given-names></name><name name-style="western"><surname>Yan</surname><given-names>W</given-names></name><name name-style="western"><surname>Cao</surname><given-names>LL</given-names></name><name name-style="western"><surname>Xiao</surname><given-names>Y</given-names></name><name name-style="western"><surname>Ye</surname><given-names>YH</given-names></name></person-group> (<year>2017</year>) <article-title><italic><tp:taxon-name><tp:taxon-name-part taxon-name-part-type="genus">Chaetomium</tp:taxon-name-part> <tp:taxon-name-part taxon-name-part-type="species">globosum</tp:taxon-name-part></tp:taxon-name></italic> CDW7, a potential biological control strain and its antifungal meta-bolites.</article-title><source>Microbios Letters</source><volume>364</volume>(<issue>3</issue>): <fpage>287</fpage>. <ext-link xlink:href="10.1093/femsle/fnw287" ext-link-type="doi" xlink:type="simple">https://doi.org/10.1093/femsle/fnw287</ext-link></mixed-citation></ref><ref id="B89"><mixed-citation xmlns:xlink="http://www.w3.org/1999/xlink" xlink:type="simple"><person-group><name name-style="western"><surname>Tian</surname><given-names>YH</given-names></name><name name-style="western"><surname>Fu</surname><given-names>XS</given-names></name><name name-style="western"><surname>Zhang</surname><given-names>GC</given-names></name><name name-style="western"><surname>Zhang</surname><given-names>R</given-names></name><name name-style="western"><surname>Kang</surname><given-names>ZS</given-names></name><name name-style="western"><surname>Gao</surname><given-names>KX</given-names></name><name name-style="western"><surname>Mendgen</surname><given-names>K</given-names></name></person-group> (<year>2022</year>) <article-title>Mechanisms in growth-promoting of cucumber by the endophytic fungus <italic><tp:taxon-name><tp:taxon-name-part taxon-name-part-type="genus">Chaetomium</tp:taxon-name-part> <tp:taxon-name-part taxon-name-part-type="species">globosum</tp:taxon-name-part></tp:taxon-name></italic> strain ND35”.</article-title><source>Journal of <tp:taxon-name><tp:taxon-name-part taxon-name-part-type="kingdom">Fungi</tp:taxon-name-part></tp:taxon-name> (Basel, Switzerland)</source><volume>8</volume>(<issue>2</issue>): <fpage>180</fpage>. <ext-link xlink:href="10.3390/jof8020180" ext-link-type="doi" xlink:type="simple">https://doi.org/10.3390/jof8020180</ext-link></mixed-citation></ref></ref-list></tp:taxon-treatment>
