# Supplementary material for: ﻿New species and records of ascomycetes on cypress in Beijing, China
Source: MycoKeys. 2025 Oct 16;123:271–317. doi: 10.3897/mycokeys.123.165848 (PMC12550508; doi:10.3897/mycokeys.123.165848)
Supplement: XML Treatment for Seiridium unicorne [file mycokeys.123.165848-treatment13.xml]

<!DOCTYPE tp:taxon-treatment
  PUBLIC "-//TaxonX//DTD Taxonomic Treatment Publishing DTD v0 20100105//EN" "tax-treatment-NSO.dtd">
<tp:taxon-treatment xmlns:tp="http://www.plazi.org/taxpub"><tp:treatment-meta><kwd-group><label>Taxon classification</label><kwd>
                    <named-content content-type="kingdom">Fungi</named-content>
                  </kwd><kwd>
                    <named-content content-type="order">Xylariales</named-content>
                  </kwd><kwd>
                    <named-content content-type="family">Sporocadaceae</named-content>
                  </kwd></kwd-group><mixed-citation publication-type="journal"><person-group><name><surname>Bi</surname><given-names>Zixian</given-names></name><name><surname>Wu</surname><given-names>Yingying</given-names></name><name><surname>Li</surname><given-names>Shuji</given-names></name><name><surname>Tian</surname><given-names>Chengming</given-names></name></person-group><article-title>﻿New species and records of ascomycetes on cypress in Beijing, China</article-title><source>MycoKeys</source><day>16</day><month>10</month><year>2025</year><volume>123</volume><fpage>271</fpage><lpage>317</lpage><pub-id pub-id-type="doi">10.3897/mycokeys.123.165848</pub-id></mixed-citation></tp:treatment-meta><tp:nomenclature><label>﻿</label><tp:taxon-name><object-id xmlns:xlink="http://www.w3.org/1999/xlink" content-type="arpha" xlink:type="simple">390F9897-EEC0-5836-95FD-701F6CE3D4FC</object-id>
                  <tp:taxon-name-part taxon-name-part-type="genus" reg="Seiridium">Seiridium</tp:taxon-name-part>
                  <tp:taxon-name-part taxon-name-part-type="species" reg="unicorne">unicorne</tp:taxon-name-part>
                </tp:taxon-name><tp:taxon-authority>(Cooke &amp; Ellis) B. Sutton, Mycol. Pap. 138: 74 (1975)</tp:taxon-authority><xref ref-type="fig" rid="F20">Fig. 20</xref></tp:nomenclature><tp:treatment-sec sec-type="description" id="SECID0ESTDI"><title>Description.</title><p><bold>Sexual morph</bold>: Not observed. <bold>Asexual morph: <italic>Fruiting bodies</italic></bold> scattered on the surface of <italic><tp:taxon-name><tp:taxon-name-part taxon-name-part-type="genus" reg="Platycladus">Platycladus</tp:taxon-name-part> <tp:taxon-name-part taxon-name-part-type="species" reg="orientalis">orientalis</tp:taxon-name-part></tp:taxon-name></italic> branches, carbon-black to jet-black; <bold><italic>Conidiomata</italic></bold> acervular, immersed to erumpent through bark tissue, black, subglobose, scattered, unilocular; wall brownish, 65–255 µm diam. <bold><italic>Conidiophores</italic></bold> long-cylindrical, hyaline, thin-walled, septate, occasionally branched, 16.3–51.4 × 1.0–2.6 µm; <bold><italic>Conidiogenous cells</italic></bold> hyaline, thin-walled, smooth, cylindrical, solitary, 5.9–17.5 × 1.1–4.2 µm (av. ± S.D. = 10.8 ± 3.2 × 2.0 ± 0.6). <bold><italic>Conidia</italic></bold> falcate to lunate, hyaline when immature, becoming pale brown to yellowish-brown at maturity, 5-septate, curved, with one hyaline apical appendage and one basal appendage, total conidial dimensions 19.4–29.8 × 6.2–11.9 µm (av. ± S.D. = 24.5 ± 0.4 × 9.6 ± 1.2), basal cell obconical, hyaline to pale brown, truncate, 2.5–7.1 µm long, the first cell from the basal cell upwards is 3.5–7.1 µm long, the second cell is 3.2–6.7 µm long, the third cell 3.1–6.0 µm long, the fourth cell 3.6–6.9 µm long, the apical cell conical, smooth, and hyaline, with a length of 1.6–5.7 µm. <bold><italic>Appendages</italic></bold> cylindrical, the apical appendages are mostly centric, 4.0–8.9 µm long, the basal appendages are mostly eccentric, 4.0–8.6 µm long.</p><fig id="F20" position="float" orientation="portrait"><object-id xmlns:xlink="http://www.w3.org/1999/xlink" content-type="doi" xlink:type="simple">10.3897/mycokeys.123.165848.figure20</object-id><object-id xmlns:xlink="http://www.w3.org/1999/xlink" content-type="arpha" xlink:type="simple">57510972-954E-53EB-86EA-ED63726B3E5E</object-id><label>Figure 20.</label><caption><p><italic><tp:taxon-name><tp:taxon-name-part taxon-name-part-type="genus" reg="Seiridium">Seiridium</tp:taxon-name-part> <tp:taxon-name-part taxon-name-part-type="species" reg="unicorne">unicorne</tp:taxon-name-part></tp:taxon-name></italic> (<abbrev xmlns:xlink="http://www.w3.org/1999/xlink" content-type="institution" xlink:title="China Forestry Culture Collection Center" id="ABBRID0ELVDI" xlink:type="simple">CFCC</abbrev> 72631). A. Conidiomata on a diseased branch habit of <italic><tp:taxon-name><tp:taxon-name-part taxon-name-part-type="genus" reg="Platycladus">Platycladus</tp:taxon-name-part> <tp:taxon-name-part taxon-name-part-type="species" reg="orientalis">orientalis</tp:taxon-name-part></tp:taxon-name></italic>; B, C. Colony surface and reverse on <abbrev xmlns:xlink="http://www.w3.org/1999/xlink" xlink:title="potato dextrose agar plates" id="ABBRID0E2VDI" xlink:type="simple">PDA</abbrev>; D. Conidiomata and conidia; E, F. Conidiogenous cells; G. Conidia. Scale bars: 10 µm (D–G).</p></caption><graphic xmlns:xlink="http://www.w3.org/1999/xlink" xlink:href="mycokeys-123-271-g020.jpg" position="float" orientation="portrait" xlink:type="simple" id="oo_1441409.jpg"><uri content-type="original_file" xlink:type="simple">https://binary.pensoft.net/fig/1441409</uri></graphic></fig></tp:treatment-sec><tp:treatment-sec sec-type="description" id="SECID0EEWDI"><title>Cultural characteristics.</title><p>On <abbrev xmlns:xlink="http://www.w3.org/1999/xlink" xlink:title="potato dextrose agar plates" id="ABBRID0EKWDI" xlink:type="simple">PDA</abbrev> medium, colonies exhibited appressed growth with a sparse, felt-like texture and slow expansion rates, reaching approximately 30 mm in diameter after 7 days of incubation. Aerial mycelium was poorly developed and diffuse. After 2 weeks, a pale yellow pigmentation became visible on the colony reverse.</p></tp:treatment-sec><tp:treatment-sec sec-type="material" id="SECID0EOWDI"><title>Specimens examined.</title><p>China • Beijing City, Changping District, Ming Tombs Longshan Sub-farm, <named-content xmlns:xlink="http://www.w3.org/1999/xlink" content-type="dwc:verbatimCoordinates" xlink:type="simple"><named-content content-type="geo-json" specific-use="{&#34;type&#34;:&#34;Point&#34;,&#34;coordinates&#34;:[116.220833,40.239167]}" id="NCID0EXWDI" xlink:type="simple">40°14'21"N, 116°13'15"E</named-content></named-content>, on the dead branches of <italic><tp:taxon-name><tp:taxon-name-part taxon-name-part-type="genus" reg="Platycladus">Platycladus</tp:taxon-name-part> <tp:taxon-name-part taxon-name-part-type="species" reg="orientalis">orientalis</tp:taxon-name-part></tp:taxon-name></italic>, 18 July 2024, Z.X. Bi &amp; C.M. Tian. <named-content xmlns:xlink="http://www.w3.org/1999/xlink" content-type="dwc:institutional_code" xlink:title="Museum of Beijing Forestry University" xlink:href="http://grbio.org/institution/beijing-forestry-university" xlink:type="simple">BJFC</named-content>-S2581, living culture <abbrev xmlns:xlink="http://www.w3.org/1999/xlink" content-type="institution" xlink:title="China Forestry Culture Collection Center" id="ABBRID0EMXDI" xlink:type="simple">CFCC</abbrev> 72631.</p></tp:treatment-sec><tp:treatment-sec sec-type="notes" id="SECID0ERXDI"><title>Notes.</title><p>The genus <italic><tp:taxon-name><tp:taxon-name-part taxon-name-part-type="genus" reg="Seiridium">Seiridium</tp:taxon-name-part></tp:taxon-name></italic> can be distinguished from other genera by its conidia with five septa (<xref ref-type="bibr" rid="B42">Li et al. 2022</xref>). <italic><tp:taxon-name><tp:taxon-name-part taxon-name-part-type="genus" reg="Seiridium">Seiridium</tp:taxon-name-part> <tp:taxon-name-part taxon-name-part-type="species" reg="unicorne">unicorne</tp:taxon-name-part></tp:taxon-name></italic> has been documented to infect hosts across diverse plant families, including <tp:taxon-name><tp:taxon-name-part taxon-name-part-type="family">Anacardiaceae</tp:taxon-name-part></tp:taxon-name>, <tp:taxon-name><tp:taxon-name-part taxon-name-part-type="family">Caprifoliaceae</tp:taxon-name-part></tp:taxon-name>, <tp:taxon-name><tp:taxon-name-part taxon-name-part-type="family">Cornaceae</tp:taxon-name-part></tp:taxon-name>, <tp:taxon-name><tp:taxon-name-part taxon-name-part-type="family">Cupressaceae</tp:taxon-name-part></tp:taxon-name>, <tp:taxon-name><tp:taxon-name-part taxon-name-part-type="family">Hamamelidaceae</tp:taxon-name-part></tp:taxon-name>, <tp:taxon-name><tp:taxon-name-part taxon-name-part-type="family">Rosaceae</tp:taxon-name-part></tp:taxon-name>, and <tp:taxon-name><tp:taxon-name-part taxon-name-part-type="family">Vitaceae</tp:taxon-name-part></tp:taxon-name> (<xref ref-type="bibr" rid="B22">Guba 1961</xref>; <xref ref-type="bibr" rid="B2">Boesewinkel 1983</xref>; <xref ref-type="bibr" rid="B7">Cho and Shin 2004</xref>; <xref ref-type="bibr" rid="B3">Bonthond et al. 2018</xref>). Phylogenetic analysis revealed that the studied strains cluster within the same clade as reference strains of <italic><tp:taxon-name><tp:taxon-name-part taxon-name-part-type="genus" reg="Seiridium">S.</tp:taxon-name-part> <tp:taxon-name-part taxon-name-part-type="species" reg="unicorne">unicorne</tp:taxon-name-part></tp:taxon-name></italic> with a high support value of 100/1 (<abbrev xmlns:xlink="http://www.w3.org/1999/xlink" xlink:title="Maximum Likelihood" id="ABBRID0EL1DI" xlink:type="simple">ML</abbrev>/<abbrev xmlns:xlink="http://www.w3.org/1999/xlink" xlink:title="Bayesian inference" id="ABBRID0EP1DI" xlink:type="simple">BI</abbrev>) (Fig. <xref ref-type="fig" rid="F7">7</xref>). In terms of morphology, the maximum lengths of the basal cells (2.5–7.1 µm vs. 3–5.5 μm) and the first cell counted upwards from the basal cell (3.5–7.1 µm vs. 3.5–5.5 μm) in the conidia of the strains in this study are slightly larger than those of the reference species <italic><tp:taxon-name><tp:taxon-name-part taxon-name-part-type="genus" reg="Seiridium">S.</tp:taxon-name-part> <tp:taxon-name-part taxon-name-part-type="species" reg="unicorne">unicorne</tp:taxon-name-part></tp:taxon-name></italic> (<xref ref-type="bibr" rid="B3">Bonthond et al. 2018</xref>). However, the differences are not significant, and the remaining morphological characteristics are basically consistent with the previous descriptions of this species. Therefore, based on the above evidence, we identified this strain as <italic><tp:taxon-name><tp:taxon-name-part taxon-name-part-type="genus" reg="Seiridium">S.</tp:taxon-name-part> <tp:taxon-name-part taxon-name-part-type="species" reg="unicorne">unicorne</tp:taxon-name-part></tp:taxon-name></italic>.</p></tp:treatment-sec><tp:treatment-sec><!--Section generated to contain objects referenced in tp:taxon-treatment.--><fig id="F7" position="float" orientation="portrait"><object-id xmlns:xlink="http://www.w3.org/1999/xlink" content-type="doi" xlink:type="simple">10.3897/mycokeys.123.165848.figure7</object-id><object-id xmlns:xlink="http://www.w3.org/1999/xlink" content-type="arpha" xlink:type="simple">D495526B-FD4D-5F1D-9189-CD043F0E3CA2</object-id><label>Figure 7.</label><caption><p><abbrev xmlns:xlink="http://www.w3.org/1999/xlink" xlink:title="Maximum Likelihood" id="ABBRID0EQCBG" xlink:type="simple">ML</abbrev> phylogenetic tree of <italic><tp:taxon-name><tp:taxon-name-part taxon-name-part-type="genus" reg="Seiridium">Seiridium</tp:taxon-name-part></tp:taxon-name></italic> based on combined <abbrev xmlns:xlink="http://www.w3.org/1999/xlink" xlink:title="internal transcribed spacer region rDNA" id="ABBRID0E2CBG" xlink:type="simple">ITS</abbrev>, <abbrev xmlns:xlink="http://www.w3.org/1999/xlink" xlink:title="large subunit ribosomal RNA" id="ABBRID0E6CBG" xlink:type="simple">LSU</abbrev>, <italic>rpb2</italic>, <italic><abbrev xmlns:xlink="http://www.w3.org/1999/xlink" xlink:title="translation elongation factor 1-alpha" id="ABBRID0EGDBG" xlink:type="simple">tef1</abbrev>-α</italic>, and <italic><abbrev xmlns:xlink="http://www.w3.org/1999/xlink" xlink:title="partial beta-tubulin" id="ABBRID0EMDBG" xlink:type="simple">tub2</abbrev></italic> sequence data. The tree is rooted with <italic><tp:taxon-name><tp:taxon-name-part taxon-name-part-type="genus" reg="Neopestalotiopsis">Neopestalotiopsis</tp:taxon-name-part> <tp:taxon-name-part taxon-name-part-type="species" reg="protearum">protearum</tp:taxon-name-part></tp:taxon-name></italic> (CBS 114178). Bootstrap support values from <abbrev xmlns:xlink="http://www.w3.org/1999/xlink" xlink:title="Maximum Likelihood" id="ABBRID0E2DBG" xlink:type="simple">ML</abbrev> analysis (<abbrev xmlns:xlink="http://www.w3.org/1999/xlink" xlink:title="Maximum Likelihood" id="ABBRID0E6DBG" xlink:type="simple">ML</abbrev> ≥ 50%) and Bayesian posterior probabilities (<abbrev xmlns:xlink="http://www.w3.org/1999/xlink" xlink:title="Bayesian inference" id="ABBRID0EDEBG" xlink:type="simple">BI</abbrev> ≥ 0.90) are shown at the nodes. Strains obtained in this study are marked in blue; ex-type strains are indicated in bold black type.</p></caption><graphic xmlns:xlink="http://www.w3.org/1999/xlink" xlink:href="mycokeys-123-271-g007.jpg" position="float" orientation="portrait" xlink:type="simple" id="oo_1441396.jpg"><uri content-type="original_file" xlink:type="simple">https://binary.pensoft.net/fig/1441396</uri></graphic></fig></tp:treatment-sec><ref-list><ref id="B42"><mixed-citation xmlns:xlink="http://www.w3.org/1999/xlink" xlink:type="simple"><person-group><name name-style="western"><surname>Li</surname><given-names>WL</given-names></name><name name-style="western"><surname>Dissanayake</surname><given-names>AJ</given-names></name><name name-style="western"><surname>Zhang</surname><given-names>T</given-names></name><name name-style="western"><surname>Maharachchikumbura</surname><given-names>SSN</given-names></name><name name-style="western"><surname>Liu</surname><given-names>JK</given-names></name></person-group> (<year>2022</year>) <article-title>Identification and pathogenicity of Pestalotiod fungi associated with woody oil plants in Sichuan Province, China.</article-title><source>Journal of <tp:taxon-name><tp:taxon-name-part taxon-name-part-type="kingdom">Fungi</tp:taxon-name-part></tp:taxon-name> (Basel, Switzerland)</source><volume>8</volume>(<issue>11</issue>): <fpage>1175</fpage>. <ext-link xlink:href="10.3390/jof8111175" ext-link-type="doi" xlink:type="simple">https://doi.org/10.3390/jof8111175</ext-link></mixed-citation></ref><ref id="B22"><mixed-citation xmlns:xlink="http://www.w3.org/1999/xlink" xlink:type="simple"><person-group><name name-style="western"><surname>Guba</surname><given-names>EF</given-names></name></person-group> (<year>1961</year>) Monograph of <italic><tp:taxon-name><tp:taxon-name-part taxon-name-part-type="genus">Monochaetia</tp:taxon-name-part></tp:taxon-name></italic> and <italic><tp:taxon-name><tp:taxon-name-part taxon-name-part-type="genus">Pestalotia</tp:taxon-name-part></tp:taxon-name></italic>. Harvard Univer sity Press, Cambridge, Massachusetts, USA.</mixed-citation></ref><ref id="B2"><mixed-citation xmlns:xlink="http://www.w3.org/1999/xlink" xlink:type="simple"><person-group><name name-style="western"><surname>Boesewinkel</surname><given-names>H</given-names></name></person-group> (<year>1983</year>) <article-title>New records of the three fungi causing cypress canker in New Zealand, <italic><tp:taxon-name><tp:taxon-name-part taxon-name-part-type="genus">Seiridium</tp:taxon-name-part> <tp:taxon-name-part taxon-name-part-type="species">cupressi</tp:taxon-name-part></tp:taxon-name></italic> (Guba) comb. nov. and <italic><tp:taxon-name><tp:taxon-name-part taxon-name-part-type="genus">S.</tp:taxon-name-part> <tp:taxon-name-part taxon-name-part-type="species">cardinale</tp:taxon-name-part></tp:taxon-name></italic> on <italic><tp:taxon-name><tp:taxon-name-part taxon-name-part-type="genus">Cupressocyparis</tp:taxon-name-part></tp:taxon-name></italic> and <italic><tp:taxon-name><tp:taxon-name-part taxon-name-part-type="genus">S.</tp:taxon-name-part> <tp:taxon-name-part taxon-name-part-type="species">unicorne</tp:taxon-name-part></tp:taxon-name></italic> on <italic><tp:taxon-name><tp:taxon-name-part taxon-name-part-type="genus">Cryptomeria</tp:taxon-name-part></tp:taxon-name></italic> and <italic><tp:taxon-name><tp:taxon-name-part taxon-name-part-type="genus">Cupressus</tp:taxon-name-part></tp:taxon-name></italic>.</article-title><source>Transactions of the British Mycological Society</source><volume>80</volume>: <fpage>544</fpage>–<lpage>547</lpage>. <ext-link xlink:href="10.1016/S0007-1536(83)80055-2" ext-link-type="doi" xlink:type="simple">https://doi.org/10.1016/S0007-1536(83)80055-2</ext-link></mixed-citation></ref><ref id="B7"><mixed-citation xmlns:xlink="http://www.w3.org/1999/xlink" xlink:type="simple"><person-group><name name-style="western"><surname>Cho</surname><given-names>WD</given-names></name><name name-style="western"><surname>Shin</surname><given-names>HD</given-names></name></person-group> (<year>2004</year>) List of plant diseases in Korea. Korean Society of Plant Pathology, Korea.</mixed-citation></ref><ref id="B3"><mixed-citation xmlns:xlink="http://www.w3.org/1999/xlink" xlink:type="simple"><person-group><name name-style="western"><surname>Bonthond</surname><given-names>G</given-names></name><name name-style="western"><surname>Sandoval-Denis</surname><given-names>M</given-names></name><name name-style="western"><surname>Groenewald</surname><given-names>JZ</given-names></name><name name-style="western"><surname>Crous</surname><given-names>PW</given-names></name></person-group> (<year>2018</year>) <article-title><italic><tp:taxon-name><tp:taxon-name-part taxon-name-part-type="genus">Seiridium</tp:taxon-name-part></tp:taxon-name></italic> (<tp:taxon-name><tp:taxon-name-part taxon-name-part-type="family">Sporocadaceae</tp:taxon-name-part></tp:taxon-name>): An important genus of plant pathogenic fungi.</article-title><source>Persoonia</source><volume>40</volume>(<issue>1</issue>): <fpage>96</fpage>–<lpage>118</lpage>. <ext-link xlink:href="10.3767/persoonia.2018.40.04" ext-link-type="doi" xlink:type="simple">https://doi.org/10.3767/persoonia.2018.40.04</ext-link></mixed-citation></ref></ref-list></tp:taxon-treatment>
