# Supplementary material for: ﻿New species and records of ascomycetes on cypress in Beijing, China
Source: MycoKeys. 2025 Oct 16;123:271–317. doi: 10.3897/mycokeys.123.165848 (PMC12550508; doi:10.3897/mycokeys.123.165848)
Supplement: Supplementary material 1 — Fungal species isolated from different tissues of host plants [file mycokeys-123-271-s001.xlsx]

## Sheet: Table S2
Table S1. Fungal species isolated from different tissues of host plants
	Platycladus orientalis	Juniperus chinensis	Juniperus procumbens
Achaetomium globosum	DL	-	-
Aplosporella hesperidica	DB	-	-
Aplosporella javeedii	DB,HS	-	-
Aplosporella prunicola	DB,DB	-	-
Arcopilus aureus	DL	-	-
Chaetomium globosum	DL,DL	-	-
Neofusicoccum occulatum	DB,DB	-	-
Nigrospora oryzae	DL	-	DL
Nigrospora osmanthi	DL	HS	-
Nigrospora philosophiae-doctoris	DL	HS	-
Nigrospora platycladiensis	DL	-	-
Seiridium unicorne	DB	-	-
Spegazzinia juniperi	-	HC	-
DB=dead branch; DL=diseased leaves; HC=healthy cones;HS=healthy strobili
