# Supplementary material for: ﻿New species and records of ascomycetes on cypress in Beijing, China
Source: MycoKeys. 2025 Oct 16;123:271–317. doi: 10.3897/mycokeys.123.165848 (PMC12550508; doi:10.3897/mycokeys.123.165848)
Supplement: Supplementary material 2 — The primer sequences (forward and reverse) and PCR conditions for each genus [file mycokeys-123-271-s002.xlsx]

## Sheet: Aplosporella 
Species	Strain	GenBank accession numbers
		ITS	tef1-α
Alanomyces indica	CBS 134264	HF563622	AB872219
Aplosporella africana	CBS 121777 T	KF766196	EU101360
Aplosporella africana	CBS 1217778 T	EU101316	EU101361
Aplosporella artocarpi	CPC 22791 T	KM006450	KM006481
Aplosporella ginkgonis	CFCC 52442 T	MH133916	MH133950
Aplosporella ginkgonis	CFCC 89661	KM030583	KM030597
Aplosporella hesperidica	CBS 732.79 T	KX464083	NA
Aplosporella hesperidica	CFCC 72635	PV759464	PV855098
Aplosporella hesperidica	CBS 208.37	JX681069	NA
Aplosporella javeedii	CFCC 50054	KP208840	KP208846
Aplosporella javeedii	CFCC 50052	KP208838	KP208844
Aplosporella javeedii	CFCC 58330	OQ651161	OQ692921
Aplosporella javeedii	CFCC 58329	OQ651162	OQ692922
Aplosporella javeedii	CFCC 58412	OQ651163	OQ692923
Aplosporella javeedii	CFCC 72633	PV759465	PV855099
Aplosporella javeedii	CFCC 72643	PV759466	PV855100
Aplosporella macropycnidia	CGMCC 3.17725 T	KT343648	KX011176
Aplosporella macropycnidia	CGMCC 3.17726	KT343649	KX011177
Aplosporella papillata	CBS 121780 T	EU101328	EU101373
Aplosporella papillata	CBS 121781	EU101329	EU101374
Aplosporella prunicola	CBS 121167 T	KF766147	NA
Aplosporella prunicola	CFCC 72634	PV759467	PV855101
Aplosporella prunicola	CFCC 72640	PV759468	PV855102
Aplosporella prunicola	STE-U 6326	EF564375	NA
Aplosporella sophorae	CPC 29688 T	KY173388	NA
Aplosporella thailandica	MFLU 16-0615 T	KX423536	KX423537
Aplosporella yalgorensis	MUCC 511T	EF591926	EF591977
Aplosporella yalgorensis	MUCC 512	EF591927	EF591978
Aplosporella yanqingensis	CFCC 58791 T	OQ651164	OQ692924
Aplosporella yanqingensis	CFCC 58792 T	OQ651165	OQ692925
T: ex-type Strain. NA: absent or not used in this study. The newly obtained strains in this study are indicated in bold blue

## Sheet: Chaetomiaceae
		GenBank accession numbersa
Species	strain	ITS	LSU	rpb2	tub2
Achaetomium aegilopis	IRAN 3453C T	MT568841	MT568844	NA	MT568852
Achaetomium globosum	CBS 332.67 T	KX976570	KX976695	KX976793	KX976911
Achaetomium globosum	CFCC 72648	PV759463	NA	PV837607	PV855106
Achaetomium lippiae	URM 7547 T	KY855413	KY855414	NA	KY855412
Achaetomium luteum	CBS 618.68	KX976571	KX976696	KX976794	KX976912
Achaetomium macrosporum	CBS 152.97	KX976573	KX976698	KX976796	KX976914
Achaetomium strumarium	CBS 333.67 T	AY681204	AY681170	KC503254	AY681238
Arcopilus albae	MFLUCC 24-0064	PP766582	PP766589	NA	PP801102
Arcopilus amazonicus	AM 2418	MH777091	MH780051	MH784465	MH784474
Arcopilus aureus	CGMCC 3.19359	MN215741	MN215579	MN255422	MZ343038
Arcopilus aureus	CBS 153.52	MH856970	KX976707	KX976806	KX976924
Arcopilus aureus	CFCC 72639	PV759469	PV759754	PV837608	PV855107
Arcopilus cupreus	CGMCC 3.19326	MN215743	MN215581	MZ342999	MN329904
Arcopilus flavigenus	CBS:337.67	MH858989	KX976712	KX976811	KX976929
Arcopilus fusiformis	CBS 485.85	KX976586	KX976711	KX976810	KX976928
Arcopilus fusiformis	CBS 484.85	KX976585	KX976710	KX976809	KX976927
Arcopilus hongheensis	KUNCC:22-10767 T	OR117280	OR117285	OR119771	OR119776
Arcopilus hongheensis	KUMCC 23-13346	OR117279	OR117284	OR119770	OR119775
Arcopilus macrostiolatum	CBS 102435 = FMR 6780 = IMI 381870 = MUCL 43147	MZ334722	MZ351418	MZ342965	MZ343006
Arcopilus megasporum	CBS 127650	NA	NA	MZ342971	MZ343010
Arcopilus navicularis	CCF 3252	MW798185	MW798181	NA	MW816125
Arcopilus purpurascens	CBS 287.83	NA	NA	MZ342982	MZ343021
Arcopilus tangerinicapillus	LC13502	MN215744	MN215582	MN255425	MN329905
Arcopilus turgidopilosus	CBS 169.52 T	NR_147665	KX976713	KX976812	KX976930
Arcopilus eremanthi	CML 3766	MN539886	MN539910	MN551186	NA
Chaetomium albiziae	SCUA-Saf-B10-2	OL415260	OL415260	OK032446	OK032444
Chaetomium afropilosum	CBS 145.38 T	KT214574	KT214605	KT214675	KT214751
Chaetomium angustispirale	CBS 137.58 T	JX280764	JX280663	KF001824	JN256141
Chaetomium ascotrichoides	CBS 113.83 T	KC109752	KC109752	KF001832	KC109770
Chaetomium ascotrichoides	CBS 110.83	KC109753	KC109753	KF001833	KC109771
Chaetomium camelliae	JZB 3340001 T	MT535751	MT535749	MT535537	MT535533
Chaetomium capillare	CBS 128489 T	KT214583	KT214614	KT214686	KT214760
Chaetomium cervicicola	CBS 128492 T	KT214558	KT214592	KT214662	KT214735
Chaetomium cirrhatum	CGMCC 3.17540 T	KP336792	KP336841	KT149508	KP336890
Chaetomium citrinum	CBS 693.82 T	KT214587	KT214617	KT214691	KT214764
Chaetomium coarctatum	CBS 162.62 T	JN209863	JN209863	KF001802	JN256142
Chaetomium coarctatum	CGMCC 3.14299	JN209924	JN209924	KF001804	JN256194
Chaetomium cochliodes	CBS 155.52 T	KC109754	KC109754	KF001811	KC109772
Chaetomium cochliodes	CGMCC 3.9440	JN209866	JN209866	KF001814	JN256145
Chaetomium contagiosum	CBS 128494 T	KT214555	KT214589	KT214659	KT214732
Chaetomium concavisporum	CGMCC 3.19348 T	MN215747	MN215585	MN255428	MN329916
Chaetomium cucumericola	CBS 378.71 T	KT214579	KT214610	KT214680	KT214756
Chaetomium elatum	CBS 142034 T	KX976612	KX976733	KX976832	KX976954
Chaetomium fimeti	CBS 153.77	KT214561	KT214594	KT214664	KT214738
Chaetomium fimeti	CBS 139034 T	KT214559	KT214593	KT214663	KT214736
Chaetomium globosum	CBS 160.62 T	KT214565	KT214596	KT214666	KT214742
Chaetomium graminiforme	CBS 506.84 T	KT214584	KT214615	KT214687	KT214761
Chaetomium grande	CBS 126780 T	HM365253	HM365253	KT214657	HM365273
Chaetomium iranicum	IRAN 3379C T	NA	NA	MT273944	MN520421
Chaetomium interruptum	CBS 126660 T	HM365246	HM365246	KT214665	KT214741
Chaetomium madrasense	CBS 315.74 T	KC109751	KC109751	KF001831	KC109769
Chaetomium megalocarpum	CBS 149.59 T	KC109744	KC109744	KF001828	KC109762
Chaetomium meridionalense	COAD 3451	ON989660	ON979679	OP131292	ON988187
Chaetomium microthecia	CGMCC 3.17556 T	KP336785	KP336834	KT149505	KP336883
Chaetomium neoglobosporum	CBS 108.83 T	KC109750	KC109750	KF001825	KC109768
Chaetomium nepalense	CBS 288.83 T	MH861591	MH873316	MZ342983	NA
Chaetomium novozelandicum	CBS 124555 T	KT214576	KT214607	KT214677	KT214753
Chaetomium nozdrenkoae	CBS 163.62 T	KT214556	KT214590	KT214660	KT214733
Chaetomium nozdrenkoae	CBS 809.68	KT214557	KT214591	KT214661	KT214734
Chaetomium globosum	CFCC 72642	PV759470	PV759755	PV837609	PV855108
Chaetomium globosum	CFCC 72645	PV759471	PV759756	PV837610	PV855109
Chaetomium olivaceum	CBS 418.80	JN209914	JN209914	KF001806	JN256184
Chaetomium ovatoascomatis	CGMCC 3.19341 T	MN215753	MN215591	MN255434	MN329920
Chaetomium pilosum	CBS 335.67 T	KT214586	FJ666356	FJ666387	KT214763
Chaetomium pseudocochliodes	CGMCC 3.9441 T	JN209925	JN209925	KF001816	JN256195
Chaetomium pseudoglobosum	CBS 574.71 T	KT214573	KT214604	KT214674	KT214750
Chaetomium rectangulare	CBS 126778 T	HM365239	HM365239	KT214688	HM365285
Chaetomium rosifloricola	GUCC 193001.1 T	ON791180	ON791219	ON815915	ON815981
Chaetomium rosiradicicola	GUCC 190129.1 T	ON791182	ON791221	ON815917	ON815983
Chaetomium spiculipilium	CBS 373.66 T	KC109756	KC109756	KF001809	KC109774
Chaetomium spirochaete	CBS 730.84 T	JN209921	JN209921	KF001819	JN256191
Chaetomium subaffine	CBS 637.91 T	JN209929	JN209929	KF001817	JN256199
Chaetomium subfimeti	CBS 370.66 T	KT214562	FJ666354	FJ666385	KT214739
Chaetomium subglobosum	CBS 149.60 T	JN209930	JN209930	KF001808	JN256200
Chaetomium tarraconense	CBS 101882 T	NA	NA	MZ342964	MZ343005
Chaetomium tectifimeti	CBS 142032 T	KX976640	KX976737	KX976836	KX976982
Chaetomium telluricola	CBS 151.59 T	KT214582	KT214613	KT214685	KT214759
Chaetomium tenue	CBS 139.38 T	KT214568	KT214599	KT214669	KT214745
Chaetomium umbonatum	CBS 293.83 T	KT214575	KT214606	KT214676	KT214752
Chaetomium undulatulum	CBS 126775 T	HM365251	HM365251	KT214682	HM365279
Chaetomium unguicola	CBS 128446 T	KT214567	KT214598	KT214668	KT214744
Condenascus tortuosus	CBS 610.97	MK926817	MK926817	MK876777	MK926917
T: ex-type Strain. NA: absent or not used in this study. The newly obtained strains in this study are indicated in bold blue

## Sheet:  Neofusicoccum 
		GenBank accession numbersa
Species	Strain	ITS	tef1	tub2	rpb2
Botryosphaeria dothidea	CBS 115476 T	AY236949	AY236898	AY236927	EU339577
Neofusicoccum algeriense	ALG 9	KJ657704	KJ657721	NA	NA
Neofusicoccum algeriense	CAA 322	KX505906	KX505894	KX505916	NA
Neofusicoccum algeriense	CBS 137504 T	KJ657702	KJ657715	KX505915	NA
Neofusicoccum andinum	CBS 117453 T	AY693976	AY693977	KX464923	KX464002
Neofusicoccum andinum	CBS 117452	DQ306263	DQ306264	KX464922	KX464001
Neofusicoccum arbuti	CBS 116131 T	AY819720	KF531792	KF531793	KX464003
Neofusicoccum arbuti	CBS 117090	AY819724	KF531791	KF531794	NA
Neofusicoccum australe	CBS 110865	AY343408	KX464661	KX464937	KX464005
Neofusicoccum australe	CMW 6837 T	AY339262	AY339270	AY339254	EU339573
Neofusicoccum batangarum	CBS 124923	FJ900608	FJ900654	FJ900635	FJ900616
Neofusicoccum batangarum	CBS 124924 T	FJ900607	FJ900653	FJ900634	FJ900615
Neofusicoccum brasiliense	CMM 1285	JX513628	JX513608	KC794030	NA
Neofusicoccum brasiliense	CMM 1338 T	JX513630	JX513610	KC794031	NA
Neofusicoccum buxi	CBS 113714	KX464164	KX464677	KX464954	KX464009
Neofusicoccum buxi	CBS 116.75 T	KX464165	KX464678	NA	KX464010
Neofusicoccum caryigenum	CBS 146964 T	MW405114	MW393657	MW393679	MW393668
Neofusicoccum cordaticola	CBS 123634 T	EU821898	EU821868	EU821838	EU821928
Neofusicoccum cordaticola	CBS 123635	EU821903	EU821873	EU821843	EU821933
Neofusicoccum corticosae	CBS 120081 T	DQ923533	KX464682	KX464958	KX464013
Neofusicoccum corticosae	CBS 118099	KX464168	KX464681	KX464957	KX464012
Neofusicoccum cryptoaustrale	CMW 23785 T	FJ752742	FJ752713	FJ752756	KX464014
Neofusicoccum cryptomeriae	G 24=CFCC 55721T	ON209700	OP056461	OP056458	OP056455
Neofusicoccum cryptomeriae	G 1=CFCC 55720	ON209698	OP056459	OP056456	OP056453
Neofusicoccum cryptomeriae	G 2=CFCC 55728	ON209699	OP056460	OP056457	OP056454
Neofusicoccum dianense	CSF 5840	MT028606	MT028772	MT028938	MT029079
Neofusicoccum dianense	CGMCC 3.20082 T	MT028605	MT028771	MT028937	MT029078
Neofusicoccum eucalypticola	CBS 115679 T	AY615141	AY615133	AY615125	NA
Neofusicoccum eucalypticola	CBS 115766	AY615143	AY615135	AY615127	NA
Neofusicoccum eucalyptorum	CBS 115791 T	AF283686	AY236891	AY236920	NA
Neofusicoccum eucalyptorum	CMW 10126	AF283687	AY236892	AY236921	NA
Neofusicoccum grevilleae	CBS 129518 T	JF951137	NA	NA	NA
Neofusicoccum hamamelidis	W 29850 T	KU359183	KU359192	KX197112	NA
Neofusicoccum hamamelidis	CGMCC 3.18002	KU359184	NA	KX197110	NA
Neofusicoccum hamamelidis	CGMCC 3.18003	KU359185	KU359193	KX197111	NA
Neofusicoccum hellenicum	CERC 1947 T	KP217053	KP217061	KP217069	NA
Neofusicoccum hellenicum	CERC 1948	KP217054	KP217062	KP217070	NA
Neofusicoccum hongkongense	CERC 2968	KX278051	KX278156	KX278260	KX278282
Neofusicoccum hongkongense	CERC 2973 T	KX278052	KX278157	KX278261	KX278283
Neofusicoccum hyperici	MUCC 241 T	LC589125	LC589137	LC589147	LC589160
Neofusicoccum hyperici	MUCC 2509	LC589126	LC589138	LC589148	LC589161
Neofusicoccum illicii	CGMCC 3.18310 T	KY350149	NA	KY350155	NA
Neofusicoccum illicii	CGMCC 3.18311	KY350150	KY817756	KY350156	NA
Neofusicoccum italicum	MFLUCC 15-0900 T	KY856755	KY856754	NA	NA
Neofusicoccum kwambonambiense	CBS 123639	EU821900	EU821870	EU821840	EU821930
Neofusicoccum kwambonambiense	CBS 123641	EU821919	EU821889	EU821859	EU821949
Neofusicoccum laricinum	MUCC 2662 T	LC589129	LC589140	LC589151	LC589164
Neofusicoccum laricinum	MUCC 2663	LC589130	LC589141	LC589152	LC589165
Neofusicoccum lumnitzerae	CMW 41228	KP860882	KP860725	KP860803	KU587926
Neofusicoccum lumnitzerae	CMW 41469 T	KP860881	KP860724	KP860801	KU587925
Neofusicoccum luteum	CBS 562.92T	KX464170	KX464690	KX464968	KX464020
Neofusicoccum macroclavatum	CBS 118223T	DQ093196	DQ093217	DQ093206	KX464022
Neofusicoccum magniconidium	CSF 5875	MT028611	MT028777	MT028943	MT029084
Neofusicoccum magniconidium	CSF 5876 T	MT028612	MT028778	MT028944	MT029085
Neofusicoccum mangiferae	CBS 118531 T	AY615185	DQ093221	AY615172	NA
Neofusicoccum mangiferae	CBS 118532	AY615186	DQ093220	AY615173	KX464023
Neofusicoccum mangroviorum	CMW 41365 T	KP860859	KP860702	KP860779	KU587905
Neofusicoccum mangroviorum	CMW 42481	KP860848	KP860692	KP860770	KU587895
Neofusicoccum mangroviorum	CMW 42487	KP860900	KP860743	KP860820	KU587940
Neofusicoccum mediterraneum	CBS 121718 T	GU251176	GU251308	GU251836	KX464024
Neofusicoccum mediterraneum	CBS 121558	GU799463	GU799462	GU799461	NA
Neofusicoccum microconidium	CERC 3497 T	KX278053	KX278158	KX278262	MF410203
Neofusicoccum microconidium	CERC 3498	KX278054	KX278159	KX278263	MF410204
Neofusicoccum miyakoense	MUCC 2585 T	NA	LC589146	LC589157	LC589170
Neofusicoccum miyakoense	MUCC 2586	LC589133	LC589144	LC589155	LC589168
Neofusicoccum moracearum	MELU 19-2758 T	NR174834	MW183808	NA	NA
Neofusicoccum moracearum	MFLU 19-0316	MW063187	MW183809	NA	NA
Neofusicoccum mystacidii	CBS 147079 T	NR173012	MW890094	MW890133	MW890065
Neofusicoccum ningerense	CSF 6028	MT028613	MT028779	MT028945	MT029086
Neofusicoccum ningerense	CSF 6030	MT028614	MT028780	MT028946	MT029087
Neofusicoccum nonquaesitum	CBS 126655 T	GU251163	GU251295	GU251823	KX464025
Neofusicoccum nonquaesitum	PD 301	GU251164	GU251296	GU251824	NA
Neofusicoccum occulatum	CBS 128008 T	EU301030	EU339509	EU339472	EU339558
Neofusicoccum occulatum	MUCC 286	EU736947	EU339511	EU339474	EU339560
Neofusicoccum occulatum	CFCC 72629	PV759480	PV855104	PV855116	PV837611
Neofusicoccum occulatum	CFCC 72636	PV759481	PV855105	PV855117	PV837612
Neofusicoccum okinawaense	MUCC 789 T	LC589134	LC589145	LC589156	LC589169
Neofusicoccum parviconidium	CSF 5667 T	MT028615	MT028781	MT028947	MT029088
Neofusicoccum parviconidium	CSF 5677	MT028619	MT028785	MT028951	MT029092
Neofusicoccum parvum	ATCC 58191 T	AY236943	AY236888	AY236917	EU821963
Neofusicoccum parvum	CMW 9080	AY236942	AY236887	AY236916	EU821962
Neofusicoccum pennatisporum	WAC 13153 T	NR136987	EF591976	EF591959	NA
Neofusicoccum pistaciae	CBS 595.76 T	KX464163	KX464676	KX464953	KX464008
Neofusicoccum pistaciarum	CBS 113083 T	KX464186	KX464712	KX464998	KX464027
Neofusicoccum pistaciarum	CBS 113084	KX464187	KX464713	KX464999	KX464028
Neofusicoccum pistaciicola	CBS 113089 T	KX464199	KX464727	KX465014	KX464033
Neofusicoccum podocarpi	CBS 115065	MT587507	MT592222	MT592714	MT592411
Neofusicoccum podocarpi	CBS 131677 T	MT587508	MT592223	MT592715	MT592412
Neofusicoccum protearum	CBS 114176 T	AF452539	KX464720	KX465006	KX464029
Neofusicoccum protearum	CBS 111200	KX464193	KX464719	KX465005	NA
Neofusicoccum pruni	CBS 121112 T	EF445349	EF445391	KX465016	KX464034
Neofusicoccum rapaneae	CBS 145973 T	MT587511	MT592226	MT592718	MT592415
Neofusicoccum rapaneae	CPC 32578	MT587512	MT592227	MT592719	MT592416
Neofusicoccum ribis	CBS 114306	MT587514	MT592229	MT592721	MT592418
Neofusicoccum ribis	CBS 115475 T	AY236935	AY236877	AY236906	EU821958
Neofusicoccum sichuanense	SICAUCC 22-0099 T	OP058990	OP066336	OP066363	OP066355
Neofusicoccum sichuanense	SICAUCC 22-0093	OP058984	OP066333	OP066357	OP066349
Neofusicoccum sinense	CGMCC 3.18315 T	KY350148	KY817755	KY350154	NA
Neofusicoccum sinoeucalypti	CERC 2005 T	KX278061	KX278166	KX278270	KX278290
Neofusicoccum sinoeucalypti	CERC 3416	KX278064	KX278169	KX278273	KX278293
Neofusicoccum stellenboschianum	CBS 110866	MT587518	MT592242	MT592734	MT592431
Neofusicoccum stellenboschianum	CBS 133326	MT587519	MT592244	MT592736	MT592433
Neofusicoccum terminaliae	CBS 125263 T	GQ471802	GQ471780	KX465052	KX464045
Neofusicoccum terminaliae	CBS 125264	GQ471804	GQ471782	KX465053	KX464046
Neofusicoccum umdonicola	CBS 123645 T	EU821904	EU821874	EU821844	EU821934
Neofusicoccum umdonicola	CBS 123646	EU821905	EU821875	EU821845	EU821935
Neofusicoccum ursorum	CMW 23790	FJ752745	FJ752708	KX465057	NA
Neofusicoccum ursorum	CMW 24480 T	FJ752746	FJ752709	KX465056	KX464047
Neofusicoccum variabile	CMW 37739 T	MH558608	NA	MH569153	NA
Neofusicoccum variabile	CMW 37742	MH558609	MH576585	MH569154	NA
Neofusicoccum versiforme	CBS 118101 T	KF766154	KX464757	KF766128	KX464041
Neofusicoccum viticlavatum	CBS 112878 T	AY343381	AY343342	KX465058	KX464048
Neofusicoccum viticlavatum	CBS 112977	AY343380	AY343341	KX465059	NA
Neofusicoccum vitifusiforme	CBS 110880	AY343382	AY343344	KX465008	NA
Neofusicoccum vitifusiforme	CBS 110887	AY343383	AY343343	KX465061	KX464049
Neofusicoccum yunnanense	CSF 6034	MT028672	MT028838	MT029004	MT029117
Neofusicoccum yunnanense	CSF 6142 T	MT028667	MT028833	MT028999	MT029112
T: ex-type Strain. NA: absent or not used in this study. The newly obtained strains in this study are indicated in bold blue

## Sheet: Nigrospora
Species	Strain	GenBank accession numbers
		ITS	tub2	tef1
Apiospora malaysiana	CBS 102053	KF144896	KF144988	KF145030
Apiospora pseudoparenchymatica	LC 7234 T	KY494743	KY705211	KY705139
Nigrospora anhuiensis	QY-2	OP677969	PP103614	PP103590
Nigrospora aurantiaca	CGMCC 3.18130 T	KX986064	KY019465	KY019295
Nigrospora aurantiaca	LC 7034	KX986093	KY019598	KY019394
Nigrospora bambusae	CGMCC 3.18327 T	KY385307	KY385319	KY385313
Nigrospora bambusae	LC 7244	KY385306	KY385320	KY385314
Nigrospora brasiliensis	CMM 1214 T	KY569629	MK720816	MK753271
Nigrospora camelliae-sinensis	CGMCC 3.18125 T	KX985986	KY019460	KY019293
Nigrospora camelliae-sinensis	LC 4460	KX986015	KY019538	KY019353
Nigrospora chinensis	CGMCC 3.18127 T	KX986021	KY019544	KY019442
Nigrospora chinensis	LC 4593	KX986023	KY019462	KY019422
Nigrospora cooperae	BRIP 72531c T	OP035049	OP039542	OP039541
Nigrospora coryli	W18	PP218065	PP320372	PP461302
Nigrospora covidalis	CGMCC 3.20538 T	OK335209	OK431479	OK431485
Nigrospora endophytica	ARM 973	OM265233	OP572420	OP572416
Nigrospora endophytica	ARM 687	OM265226	OP572418	OP572415
Nigrospora falsivesicularis	CGMCC 3.19678 T	MN215778	MN329942	MN264017
Nigrospora globosa	CGMCC 3.19633 T	MK329121	MK336134	NA
Nigrospora globospora	LC15839	OK335212	OK431482	OK431488
Nigrospora globospora	CGMCC 3.20539 T	OK335211	OK431481	OK431487
Nigrospora gorlenkoana	CBS 480.73 T	KX986048	KY019456	KY019420
Nigrospora guangdongensis	Tly 068	MT017510	MT024496	MT024494
Nigrospora guangdongensis	CFCC 53917 T	MT017509	MT024495	MT024493
Nigrospora guilinensis	LC 7301	KX986063	KY019608	KY019404
Nigrospora guilinensis	CGMCC 3.18124 T	KX985983	KY019459	KY019292
Nigrospora hainanensis	CGMCC 3.18129 T	KX986091	KY019464	KY019415
Nigrospora hainanensis	LC 6979	KX986079	KY019586	KY019416
Nigrospora humicola	CFCC 56884 T	ON555686	ON557392	ON557394
Nigrospora humicola	CFCC 56885	ON555687	ON557393	ON557395
Nigrospora lacticolonia	CGMCC 3.18123 T	KX985978	KY019458	KY019291
Nigrospora lacticolonia	LC 7009	KX986087	KY019594	KY019454
Nigrospora macarangae	MFLUCC 19-0141 T	MW114318	NA	NA
Nigrospora magnoliae	MFLUCC 19-0112 T	MW285092	MW438334	NA
Nigrospora magnoliae	LC 6704	KX986047	KY019571	KY019373
Nigrospora manihoticola	URM 8461=A.R.M. 645 T	OM265224	OM869479	OM914791
Nigrospora marylouisemclawsiae	BRIP 74865b	PP125567	PP209362	PP209361
Nigrospora mercuriadeae	BRIP 75764a	PP707904	PP712794	PP712793
Nigrospora musae	CBS 319.34 T	KX986076	KY019455	KY019419
Nigrospora musae	LC 6385	KX986042	KY019567	KY019371
Nigrospora oryzae	LC 6759	KX986054	KY019572	KY019374
Nigrospora oryzae	LC 6760	KX986055	KY019573	KY019375
Nigrospora oryzae	LC 6761	KX986056	KY019574	KY019376
Nigrospora oryzae	LC 2693	KX985944	KY019471	KY019299
Nigrospora oryzae	LC 2695	KX985946	KY019473	KY019301
Nigrospora oryzae	LC 2699	KX985949	KY019476	KY019303
Nigrospora oryzae	CFCC 72644	PV759472	PV782909	PV820523
Nigrospora oryzae	CFCC 72638	PV759473	PV782910	PV820524
Nigrospora osmanthi	CGMCC 3.18126 T	KX986010	KY019461	KY019421
Nigrospora osmanthi	LC 4487	KX986017	KY019540	KY019438
Nigrospora osmanthi	CFCC 72649	PV759474	PV855110	PV820525
Nigrospora osmanthi	CFCC 72646	PV759475	PV855111	PV820526
Nigrospora pernambucoensis	URM 8711=A.R.M. 651	OM265225	OM869480	OM914792
Nigrospora pernambucoensis	URM 8463=A.R.M. 974 T	OM265234	OM869481	OM914793
Nigrospora philosophiae-doctoris	CGMCC 3.20540 T	OK335213	OK431483	OK431489
Nigrospora philosophiae-doctoris	LC 15838	OK335214	OK431484	OK431490
Nigrospora philosophiae-doctoris	CFCC 72637	PV759476	PV855112	PV855103
Nigrospora philosophiae-doctoris	CFCC 72628	PV759477	PV855113	PV820527
Nigrospora platycladiensis	CFCC 72632 T	PV759478	PV855114	PV820528
Nigrospora platycladiensis	CFCC 72630	PV759479	PV855115	PV820529
Nigrospora pyriformis	CGMCC 3.18122 T	KX985940	KY019457	KY019290
Nigrospora pyriformis	LC 2688	KX985941	KY019468	KY019297
Nigrospora pyriformis	LC 3099	KX985971	KY019498	KY019322
Nigrospora rubi	CGMCC 3.18326 T	KX985948	KY019475	KY019302
Nigrospora saccharicola	CGMCC 3.19362 T	MN215788	MN329951	MN264027
Nigrospora sacchari-officinarum	CGMCC 3.19335 T	MN215791	MN329954	MN264030
Nigrospora singularis	CGMCC 3.19334 T	MN215793	MN329956	MN264032
Nigrospora sp.	LC 2725	KX985960	KY019487	KY019313
Nigrospora sp.	LC 4566	KX986022	KY019545	KY019354
Nigrospora sphaerica	LC 7294	KX985932	KY019602	KY019397
Nigrospora sphaerica	LC 7295	KX985933	KY019603	KY019398
Nigrospora stoneae	BRIP 75022a	OR608744	OR604067	OR604065
Nigrospora tomentosae	ZHKUCC 22-0339	PP759659	PP763296	PP763294
Nigrospora tomentosae	ZHKUCC 22-0340	PP759660	PP763297	PP763295
Nigrospora vesicularifera	CGMCC 3.19333 T	MN215812	MN329975	MN264051
Nigrospora vesicularis	LC 0322	KX985939	KY019467	KY019296
Nigrospora vesicularis	CGMCC 3.18128 T	KX986088	KY019463	KY019294
Nigrospora yunnanensis	GUCC 24-0008 T	PP915796	PP947937	PP947933
Nigrospora yunnanensis	GUCC 24-0009	PP915797	PP947938	PP947934
Nigrospora yunnanensis	GUCC 24-0010	PP915798	PP947939	PP947935
Nigrospora zimmermanii	CBS 167.26	KY385308	KY385318	KY385312
Nigrospora zimmermanii	CBS 290.62 T	KY385309	KY385317	KY385311
T: ex-type Strain. NA: absent or not used in this study. The newly obtained strains in this study are indicated in bold blue

## Sheet: Seiridium
Species	Strain	GenBank accession numbers
		ITS	LSU	rpb2	tef1-α	tub2
Neopestalotiopsis protearum	CBS 114178 T	LT853103	NA	LT853151	LT853201	LT853251
Seiridium podocarpi	CBS 137995 T	LT853101	MH878132	LT853148	LT853198	LT853248
Seiridium unicorne	CBS 538.82 T	LT853088	MH554269	LT853136	LT853185	LT853235
Seiridium aquaticum	MFLUCC 17-0474 T	MK828605	MK835802	NA	NA	NA
Seiridium camelliae	MFLUCC 12-0647 T	JQ683725	NA	NA	JQ683741	JQ683709
Seiridium cancrinum	CBS 907.85	LT853090	NA	LT853138	LT853187	LT853237
Seiridium cancrinum	IMI 052256 T	LT853089	MH554241	LT853137	LT853186	LT853236
Seiridium cardinale	CBS 910.85	LT853065	NA	LT853114	LT853162	LT853212
Seiridium cardinale	CBS 909.85 T	LT853064	NA	LT853113	LT853161	LT853211
Seiridium cardinale	CBS 523.82	LT853062	NA	LT853111	LT853159	LT853209
Seiridium ceratosporum	CGMCC 3.23559	OP082304	OP082278	OP204825	OP204808	OP235994
Seiridium ceratosporum	UESTCC 22.0039	OP082303	OP082277	OP204824	OP204807	OP235993
Seiridium ceratosporum	PHSI2001Pathcw07	AY687314	DQ534043	NA	NA	NA
Seiridium chinense	CFCC 53033	MK353160	NA	MK351798	MK351801	MK351804
Seiridium chinense	CFCC 53031 T	MK353158	NA	MK351796	MK351799	MK351802
Seiridium chinense	CFCC 53032	MK353159	NA	MK351797	MK351800	MK351803
Seiridium cupressi	IMI 052254 T	LT853083	MH554240	LT853131	LT853180	LT853230
Seiridium cupressi	CBS 122616	LT853082	NA	LT853130	LT853179	LT853229
Seiridium eucalypti	CBS 343.97 T	LT853099	MH554251	LT853146	LT853196	LT853246
Seiridium guangyuanum	CGMCC 3.23561 T	OP082305	OP082279	OP204826	OP204809	OP235995
Seiridium guangyuanum	UESTCC 22.0043	OP082308	OP082282	OP204829	OP204812	OP235998
Seiridium guangyuanum	UESTCC 22.0045	OP082310	NA	NA	OP204814	OP236000
Seiridium italicum	MFLU 16-1315 T	MW240643	MW240573	NA	NA	NA
Seiridium kartense	CBS 142629 T	LT853100	NA	LT853147	LT853197	LT853247
Seiridium kenyanum	CBS 228.55	NR160579	MH554242	NA	NA	NA
Seiridium marginatum	CBS 140403 T	KT949914	MH554223	LT853149	LT853199	LT853249
Seiridium neocupressi	CBS 142625 T	LT853079	MH554329	LT853127	LT853176	LT853226
Seiridium neocupressi	CBS 142626	LT853080	NA	LT853128	LT853177	LT853227
Seiridium oleae	CGMCC 3.23558 T	OP082313	OP082285	OP204833	OP204817	OP236003
Seiridium oleae	UESTCC 22.0051	OP082314	OP082286	OP204834	OP204818	NA
Seiridium papillatum	CBS 340.97 T	LT853102	DQ414531	LT853150	LT853200	LT853250
Seiridium pezizoides	CBS 145115	MK079342	NA	MK058475	MK058480	MK058485
Seiridium phylicae	CBS 133587 T	LT853091	KC005808	LT853139	LT853188	NA
Seiridium phylicae	CPC 19962	LT853092	NG042759	LT853140	LT853189	NA
Seiridium pseudocardinale	MFLUCC 13-0525 T	KU848210	KU848209	NA	NA	NA
Seiridium pseudocardinale	CBS 122613	LT853096	MH554206	LT853143	LT853193	LT853243
Seiridium rhododendri	CGMCC 3.23494 = LC 4317 T	OR247929	OR247950	OR792179	OR361507	OR381088
Seiridium rhododendri	LC15851	OR247930	OR247951	OR792180	OR361508	OR381089
Seiridium rosae	CFCC 55174 = ROC 208 T	OK560681	OK560394	OL742151	OL814533	OM313314
Seiridium rosae	CFCC 55175 = ROC 267	OK560683	OK560396	OL742153	OL814535	OM313316
Seiridium rosarum	MFLUCC 17-0654 T	MG828961	MG829072	NA	NA	NA
Seiridium rosarum	CGMCC 3.23562	OP082315	OP082287	OP204835	OP204819	OP236004
Seiridium spyridicola	CBS 142628 T	LT853095	NA	LT853142	LT853192	LT853242
Seiridium syzygii	CBS 147078	NR173055	MZ064501	NA	MZ078231	MZ078271
Seiridium unicorne	CFCC 72631	PV759482	PV759757	PV837613	PV820530	PV855118
Seiridium unicorne	CBS 120306	LT853087	NA	LT853135	LT853184	LT853234
Seiridium venetum	MFLU 14-0265 T	KT438836	NA	NA	NA	NA
Seiridium vernicola	CGMCC 3.23560 T	OP082319	OP082290	OP204838	OP204823	OP236008
Seiridium vernicola	UESTCC 22.0050	OP082318	OP082289	OP204837	OP204822	OP236007
T: ex-type Strain. NA: absent or not used in this study. The newly obtained strains in this study are indicated in bold blue

## Sheet: Spegazzinia 
Species	Strain	GenBank accession numbers
		ITS	LSU	SSU	tef1-α
Alloconiothyrium aptrootii	CBS 980.95T	JX496121	JX496234	NA	NA
Alloconiothyrium aptrootii	CBS 981.95	JX496122	JX496235	NA	NA
Alloconiothyrium encephalarti	CPC: 35980	MN562102	MN567610	NA	NA
Austropleospora archidendri	MFLUCC 17-2429	MK347757	MK347974	MK347863	MK360044
Austropleospora archidendri	MFLU 22-0042	OP058964	OP059055	OP059006	OP135941
Bimuria novae-zelandiae	CBS 107.79T	MH861181	AY016356	AY016338	DQ471087
Chromolaenicola nanensis	MFLUCC 17-1473 T	MN325015	MN325003	MN325009	MN335648
Chromolaenicola nanensis	MFLUCC 17-1477	MN325014	MN325002	MN325008	MN335647
Chromolaenicola sapindi	KUMCC 21-0564 T	OP058967	OP059058	OP059009	OP135943
Cylindroaseptospora leucaenae	MFLUCC 17-2424 T	NR_163333	NG_066310	MK347856	MK360047
Cylindroaseptospora siamensis	MFLUCC 17-2527 T	MK347760	MK347976	MK347866	MK360048
Deniquelata barringtoniae	MFLUCC 11-0422 T	NR_111779	NG_042696	JX254656	NA
Deniquelata vittalii	NFCCI 4249 T	MF406218	MF182395	MF622059	MF182398
Dictyoarthrinium hydei	SQUCC 13296 T	MW077145	NA	MW077161	MW075771
Dictyoarthrinium musae	MFLUCC 20-0105 T	MT482323	MT482320	MT482326	MT495602
Dictyoarthrinium musae	MFLUCC 20-0106	MT482324	MT482321	MT482327	MT495603
Dictyoarthrinium sacchari	MFLUCC 20-0107	MT482325	MT482322	MT482328	NA
Dictyoarthrinium sacchari	CBS 529.73	NA	MH872479	NA	NA
Dictyoarthrinium thailandicum	KUMCC 21-0664 T	OP058965	OP059056	OP059007	NA
Dictyoarthrinium thailandicum	KUMCC 21-0665	OP058966	OP059057	OP059008	OP135942
Didymocrea sadasivanii	CBS 438.65 T	MH858658	DQ384103	NA	NA
Didymosphaeria rubi-ulmifolii	MFLUCC 14-0023 T	NA	KJ436586	NG_063557	NA
Didymosphaeria rubi-ulmifolii	MFLUCC 14-0024	NA	KJ436585	KJ436587	NA
Kalmusia ebuli	CBS 123120 T	KF796674	JN644073	JN851818	NA
Kalmusia italica	MFLUCC 14-0560 T	KP325440	KP325441	KP325442	NA
Kalmusia variispora	CBS 121517 T	MH863113	MH874668	NA	NA
Kalmusibambusa triseptata	MFLUCC 13-0232 T	KY682697	KY682695	KY682696	NA
Karstenula lancangensis	KUMCC 21-0670T	OP058969	OP059060	OP059011	NA
Karstenula lancangensis	KUMCC 21-0677	OP058970	OP059061	OP059012	NA
Laburnicola hawksworthii	MFLUCC 13-0602 T	KU743194	KU743195	KU743196	NA
Laburnicola muriformis	MFLUCC 14-0921 T	KU743200	KU743201	KU743202	NA
Letendraea cordylinicola	MFLUCC 11-0150	KM213996	KM213999	KM214002	NA
Letendraea cordylinicola	MFLUCC 11-0148 T	NR_154118	NG_059530	KM214001	NA
Montagnula donacina	KUMCC 21-0653	OP058961	OP059052	OP059003	OP135938
Montagnula thailandica	MFLUCC 17-1508 T	MT214352	NG_070949	NG070158	MT235774
Neokalmusia brevispora	KT 1466 T	LC014573	AB524600	AB524459	AB539112
Neokalmusia scabrispora	KT 1023	LC014575	AB524593	AB524452	AB539106
Neptunomyces aureus	CMG 12T	MK912121	NA	NA	MK948000
Paracamarosporium anthostomoides	MFLU 16-01729 T	KU743206	KU743207	KU743208	NA
Paracamarosporium fagi	CPC 24890	KR611886	KR611904	NA	NA
Paracamarosporium fagi	CPC 24892 T	KR611887	KR611905	NA	NA
Paraconiothyrium cyclothyrioides	CBS 972.95 T	JX496119	JX496232	AY642524	NA
Paraconiothyrium estuarinum	CBS 109850 T	JX496016	JX496129	AY642522	NA
Paramassariosphaeria clematidicola	MFLU 16-0172 T	KU743206	KU743207	KU743208	NA
Paraphaeosphaeria rosae	MFLUCC 17-2547	MG828935	MG829044	MG829150	MG829222
Paraphaeosphaeria rosae	MFLUCC 17-2549 T	MG828937	MG829046	MG829152	MG829223
Phaeodothis winteri	CBS 182.58	NA	GU301857	GU296183	NA
Pleospora herbarum	CBS 191.86 T	NA	GU238160	GU238232	KC584731
Pseudocamarosporium propinquum	MFLUCC 13-0544	KJ747049	KJ813280	KJ819949	NA
Pseudocamarosporium pteleae	MFLUCC 17-0724 T	NR_157536	MG829061	MG829166	MG829233
Pseudopithomyces entadae	MFLUCC 17-0917 T	NA	NG_066305	MK347835	MK360083
Pseudopithomyces rosae	MFLUCC 15-0035 T	MG828953	MG829064	MG829168	NA
Septofusispora thailandica	KUMCC 21-0647 T	OP058971	OP059062	OP059013	OP135945
Septofusispora thailandica	KUMCC 21-0652	OP058972	OP059063	OP059014	NA
Spegazzinia bromeliacearum	URM 8084 T	MK804501	MK809513	NA	NA
Spegazzinia camelliae	WNAO3	MZ538526	MZ538560	NA	MZ567102
Spegazzinia camelliae	CMU328T	MH734522	MH734521	MH734523	MH734524
Spegazzinia cryptica	yone 279	NA	AB807583	AB797293	AB808559
Spegazzinia deightonii	MFLUCC 20-00027	MN956768	MN956772	MN956770	MN927133
Spegazzinia intermedia	CBS 249.89 T	MH862171	MH873861	NA	NA
Spegazzinia jinghaensis	KUMCC 21-0495 T	OP058973	OP059064	OP059015	OP135946
Spegazzinia jinghaensis	KUMCC 21-0496	OP058974	OP059065	OP059016	OP135947
Spegazzinia juniperi	CFCC 72647 T	PV759483	PV759758	PV759734	PV820531
Spegazzinia juniperi	CFCC 72641	PV759484	PV759759	PV759735	PV820532
Spegazzinia lobulata	CBS 361.58 T	MH857812	MH869344	NA	NA
Spegazzinia menglaensis	YMF 1.04800	OM885057	OM885983	NA	OP787476
Spegazzinia musae	MFLUCC 20-0001 T	MN930512	MN930514	MN930513	MN927132
Spegazzinia neosundara	MFLUCC 15-0456 T	KX965728	KX954397	KX986341	NA
Spegazzinia radermacherae	MFLUCC 17-2285 T	MK347740	MK347957	MK347848	MK360088
Spegazzinia tessarthra	SH 287	JQ673429	AB807584	AB797294	AB808560
Spegazzinia tessarthra	MFLUCC 18-1624	ON117290	NA	NA	ON158096
Spegazzinia tessarthra	IRAN 4932C	OR782545	NA	NA	OR802133
Spegazzinia zhujiangyuanensis	ZHKUCC 23-1020 T	PP060498	PP060512	PP060504	PP035539
Spegazzinia zhujiangyuanensis	GMBCC 1002	PP067151	PP067156	PP066043	PP068812
Stemphylium botryosum	CBS 714.68 T	KC584238	KC584345	KC584603	KC584729
Tremateia arundicola	MFLU 16-1275 T	KX274241	KX274248	KX274254	KX284706
Tremateia guiyangensis	GZAAS01 T	KX274240	KX274247	KX274253	KX284705
Tremateia murispora	GZCC 18-2787 T	NR_165916	MK972751	MK972750	MK986482
Verrucoconiothyrium nitidae	CBS 119209	EU552112	EU552112	NA	NA
Xenocamarosporium acaciae	CBS 139895 T	NR_137982	NG_058163	NA	NA
Xenocamarosporium acaciae	MFLUCC 17-2432	MK347766	MK347983	MK347873	MK360093
T: ex-type Strain. NA: absent or not used in this study. The newly obtained strains in this study are indicated in bold blue

## Sheet: Primer sequences
Table S2 Primer sequences and PCR amplification conditions used in this study
Locus	PCR Primers	Sequence (5'→3')	PCR amplification procedures	References
ITS	ITS1	TCCGTAGGTGAACCTGCGG	(95 ℃: 30 s, 51 °C: 30 s, 72 °C: 1 min) × 35 cycles	White et al. (1990)
	ITS4	TCCTCCGCTTATTGATATGC
LSU	LROR	GTACCCGCTGAACTTAAGC	(95 °C: 45 s, 55 °C: 30 s, 72 °C: 1 min) × 35 cycles	Vilgalys and Hester (1990)
	LR5	TCCTGAGGGAAACTTCG
rpb2	fRPB2-5F	GA(T/C)GA(T/C)(A/C)G(A/T)GATCA(T/C)TT(T/C)GG	(95 °C: 30 s, 52 °C: 1 min, 72 °C:1 min) × 35 cycles	Liu et al. (1999)
	fRPB2-7cR	ATGGG(T/C)AA(A/G)CAAGC(T/C)ATGGG
tef1-α	EF1-728F	CATCGAGAAGTTCGAGAAGG	(95 °C: 15 s, 55 °C: 30 s, 72 °C: 1 min) × 35 cycles	Carbone and Kohn (1999)
	EF1-986R	TACTTGAAGGAACCCTTACC
	EF1	ATGGGTAAGGARGACAAGAC
	EF2	GGARGTACCAGTSATCATG
	EF1-983F	GCYCCYGGHCAYCGTGAYTT		Rehner and Buckley ( 2005)
	EF1-2218R	ATGACACCRACRGCRACRGTYTGYAT
tub2	Bt2a	GGTAACCAAATCGGTGCTGCTTTC	(95 °C: 30 s, 55 °C: 30 s, 72 °C: 1 min) × 35 cycles	Glass and Donaldson (1995)
	Bt2b	ACCCTCAGTGTAGTGACCCTTGGC
	T1	AACATGCGTGAGATTGTAAGT		O’Donnell & Cigelnik (1997)
	TUB4Rd	CCRGAYTGRCCRAARACRAAGTTGTC		Woudenberg et al. (2009)
SSU	NS1	GTAGTCATATGCTTGTCTC	(95 °C: 30 s, 55 °C: 50 s, 72 °C: 90 s) × 35 cycles	White et al. (1990)
	NS4	CTTCCGTCAATTCCTTTAAG
